# Supplementary material for: Disordered region of cereblon is required for efficient degradation by proteolysis-targeting chimera
Source: Sci Rep. 2019 Dec 23;9:19654. doi: 10.1038/s41598-019-56177-5 (PMC6928225; doi:10.1038/s41598-019-56177-5)
Supplement: Supplementary file 2 — supplementary table S1 [file 41598_2019_56177_MOESM2_ESM.xlsx]

## Sheet: Supplementary Table S1
Supplementary Table 1.
EntrezID	#Unique peptides	Symbol	Description	Fold change	P-value
51185	14	CRBN	cereblon	-1.47069	0.00132886
92255	13	LMBRD2	LMBR1 domain containing 2	-0.626623	0.0137082
10175	5	CNIH1	cornichon family AMPA receptor auxiliary protein 1	-0.586106	0.00717583
3310	3	HSPA6	heat shock protein family A (Hsp70) member 6	-0.543681	0.429627
3916	3	LAMP1	lysosomal associated membrane protein 1	-0.458634	0.249783
23413	5	NCS1	neuronal calcium sensor 1	-0.421011	0.0363128
54059	4	YBEY	ybeY metallopeptidase (putative)	-0.420025	0.154315
25843	3	MOB4	MOB family member 4, phocein	-0.411606	0.0392642
78995	3	C17orf53	chromosome 17 open reading frame 53	-0.38241	0.273241
818	9	CAMK2G	calcium/calmodulin dependent protein kinase II gamma	-0.377636	0.0782067
10247	6	RIDA	reactive intermediate imine deaminase A homolog	-0.374835	0.0894531
283219	3	KCTD21	potassium channel tetramerization domain containing 21	-0.339874	0.145741
967	4	CD63	CD63 molecule	-0.338109	0.222465
57001	4	SDHAF3	succinate dehydrogenase complex assembly factor 3	-0.329692	0.327808
10116	3	FEM1B	fem-1 homolog B	-0.322576	0.467408
50852	4	TRAT1	T cell receptor associated transmembrane adaptor 1	-0.316977	0.250245
10162	7	LPCAT3	lysophosphatidylcholine acyltransferase 3	-0.316669	0.27706
8637	3	EIF4EBP3	eukaryotic translation initiation factor 4E binding protein 3	-0.312178	0.729389
71	5	ACTG1	actin gamma 1	-0.309713	0.891397
65992	8	DDRGK1	DDRGK domain containing 1	-0.307197	0.0207022
152002	5	XXYLT1	xyloside xylosyltransferase 1	-0.306768	0.110799
3423	3	IDS	iduronate 2-sulfatase	-0.305198	0.180361
4833	3	NME4	NME/NM23 nucleoside diphosphate kinase 4	-0.298828	0.105847
92181	3	UBTD2	ubiquitin domain containing 2	-0.298481	0.165618
100131017	9	ZNF316	zinc finger protein 316	-0.295817	0.126717
5567	8	PRKACB	protein kinase cAMP-activated catalytic subunit beta	-0.29397	0.729543
84937	3	ZNRF1	zinc and ring finger 1	-0.291056	0.570555
5147	3	PDE6D	phosphodiesterase 6D	-0.290785	0.130452
54768	3	HYDIN	HYDIN, axonemal central pair apparatus protein	-0.288937	0.351965
4938	5	OAS1	2'-5'-oligoadenylate synthetase 1	-0.287908	0.793062
80169	6	CTC1	CST telomere replication complex component 1	-0.285989	0.0623863
1032	5	CDKN2D	cyclin dependent kinase inhibitor 2D	-0.277556	0.247433
5763	3	PTMS	parathymosin	-0.275806	0.417625
10320	15	IKZF1	IKAROS family zinc finger 1	-0.274483	0.106658
41	3	ASIC1	acid sensing ion channel subunit 1	-0.273379	0.339432
3110	5	MNX1	motor neuron and pancreas homeobox 1	-0.273164	0.0657994
54463	5	FAM134B	family with sequence similarity 134 member B	-0.272192	0.138411
4540	3	ND5	NADH dehydrogenase, subunit 5 (complex I)	-0.271061	0.126815
127829	6	ARL8A	ADP ribosylation factor like GTPase 8A	-0.271011	0.0324381
1540	5	CYLD	CYLD lysine 63 deubiquitinase	-0.269637	0.203175
5994	6	RFXAP	regulatory factor X associated protein	-0.267008	0.0611974
26157	7	GIMAP2	GTPase, IMAP family member 2	-0.265752	0.0180305
54039	3	PCBP3	poly(rC) binding protein 3	-0.265376	0.0118898
51389	9	RWDD1	RWD domain containing 1	-0.264997	0.0599524
50515	3	CHST11	carbohydrate sulfotransferase 11	-0.264937	0.610225
10346	3	TRIM22	tripartite motif containing 22	-0.263643	0.0185201
55311	4	ZNF444	zinc finger protein 444	-0.263305	0.310897
744	3	MPPED2	metallophosphoesterase domain containing 2	-0.263136	0.408701
6932	8	TCF7	transcription factor 7 (T-cell specific, HMG-box)	-0.262987	0.063897
80829	11	ZFP91	ZFP91 zinc finger protein	-0.257588	0.068639
5899	4	RALB	RAS like proto-oncogene B	-0.256632	0.110743
9442	7	MED27	mediator complex subunit 27	-0.256205	0.115177
10959	13	TMED2	transmembrane p24 trafficking protein 2	-0.255861	0.0167156
1521	5	CTSW	cathepsin W	-0.255036	0.0181704
26469	3	PTPN18	protein tyrosine phosphatase, non-receptor type 18	-0.254399	0.389999
29978	8	UBQLN2	ubiquilin 2	-0.254281	0.0920968
57494	3	RIMKLB	ribosomal modification protein rimK like family member B	-0.252347	0.216995
154796	5	AMOT	angiomotin	-0.252088	0.0349
9917	5	FAM20B	FAM20B, glycosaminoglycan xylosylkinase	-0.252005	0.239558
55957	3	LIN37	lin-37 DREAM MuvB core complex component	-0.251661	0.0148972
79156	6	PLEKHF1	pleckstrin homology and FYVE domain containing 1	-0.251478	0.459589
2266	3	FGG	fibrinogen gamma chain	-0.251352	0.0423975
57533	5	TBC1D14	TBC1 domain family member 14	-0.250386	0.848972
152579	11	SCFD2	sec1 family domain containing 2	-0.250294	0.0638411
5341	4	PLEK	pleckstrin	-0.248701	0.0292209
2117	3	ETV3	ETS variant 3	-0.248471	0.44444
10567	3	RABAC1	Rab acceptor 1	-0.24491	0.330354
282991	3	BLOC1S2	biogenesis of lysosomal organelles complex 1 subunit 2	-0.244902	0.281256
58493	4	INIP	INTS3 and NABP interacting protein	-0.243784	0.17243
7325	3	UBE2E2	ubiquitin conjugating enzyme E2 E2	-0.243716	0.517597
51104	11	ABHD17B	abhydrolase domain containing 17B	-0.24368	0.112044
79733	3	E2F8	E2F transcription factor 8	-0.243216	0.434872
9697	3	TRAM2	translocation associated membrane protein 2	-0.242834	0.408561
140823	3	ROMO1	reactive oxygen species modulator 1	-0.242813	0.751937
55972	3	SLC25A40	solute carrier family 25 member 40	-0.241598	0.227864
5224	3	PGAM2	phosphoglycerate mutase 2	-0.240873	0.138984
54522	3	ANKRD16	ankyrin repeat domain 16	-0.239287	0.660862
2947	17	GSTM3	glutathione S-transferase mu 3	-0.238875	0.159239
9167	5	COX7A2L	cytochrome c oxidase subunit 7A2 like	-0.238633	0.0382711
56052	5	ALG1	ALG1, chitobiosyldiphosphodolichol beta-mannosyltransferase	-0.23788	0.0310533
63920	3	ZBED8	zinc finger BED-type containing 8	-0.237437	0.0804728
51247	4	PAIP2	poly(A) binding protein interacting protein 2	-0.237219	0.368807
8560	5	DEGS1	delta 4-desaturase, sphingolipid 1	-0.236634	0.245055
25828	10	TXN2	thioredoxin 2	-0.236516	0.121192
6566	10	SLC16A1	solute carrier family 16 member 1	-0.23583	0.222493
57506	13	MAVS	mitochondrial antiviral signaling protein	-0.235389	0.175255
29911	6	HOOK2	hook microtubule tethering protein 2	-0.234514	0.126311
57628	4	DPP10	dipeptidyl peptidase like 10	-0.233668	0.331039
55911	4	APOBR	apolipoprotein B receptor	-0.233591	0.290306
3397	5	ID1	inhibitor of DNA binding 1, HLH protein	-0.23288	0.314953
5340	3	PLG	plasminogen	-0.232776	0.181816
83858	5	ATAD3B	ATPase family, AAA domain containing 3B	-0.231838	0.202951
23014	7	FBXO21	F-box protein 21	-0.231684	0.204798
28991	5	COMMD5	COMM domain containing 5	-0.231392	0.0255141
26277	4	TINF2	TERF1 interacting nuclear factor 2	-0.231285	0.377242
5277	4	PIGA	phosphatidylinositol glycan anchor biosynthesis class A	-0.231098	0.794559
2983	3	GUCY1B3	guanylate cyclase 1 soluble subunit beta	-0.230668	0.177409
55257	4	MRGBP	MRG domain binding protein	-0.230221	0.254679
652968	3	GATSL3	GATS protein like 3	-0.230041	0.620702
2935	21	GSPT1	G1 to S phase transition 1	-0.229368	0.146258
55095	3	SAMD4B	sterile alpha motif domain containing 4B	-0.229345	0.28825
65003	12	MRPL11	mitochondrial ribosomal protein L11	-0.229336	0.010463
55168	6	MRPS18A	mitochondrial ribosomal protein S18A	-0.229296	0.330368
54890	16	ALKBH5	alkB homolog 5, RNA demethylase	-0.228391	0.164261
9827	5	RGP1	RGP1 homolog, RAB6A GEF complex partner 1	-0.22822	0.0758708
4782	3	NFIC	nuclear factor I C	-0.227689	0.498573
7320	4	UBE2B	ubiquitin conjugating enzyme E2 B	-0.227555	0.671339
9760	3	TOX	thymocyte selection associated high mobility group box	-0.227449	0.221933
2189	9	FANCG	Fanconi anemia complementation group G	-0.227324	0.275801
6429	10	SRSF4	serine and arginine rich splicing factor 4	-0.226873	0.149419
54540	6	FAM193B	family with sequence similarity 193 member B	-0.226517	0.0443279
64710	24	NUCKS1	nuclear casein kinase and cyclin dependent kinase substrate 1	-0.226223	0.0529305
64755	9	C16orf58	chromosome 16 open reading frame 58	-0.226159	0.345545
79034	5	C7orf26	chromosome 7 open reading frame 26	-0.225885	0.00654637
571	14	BACH1	BTB domain and CNC homolog 1	-0.225555	0.0492936
54733	4	SLC35F2	solute carrier family 35 member F2	-0.225502	0.170513
79939	4	SLC35E1	solute carrier family 35 member E1	-0.224961	0.0272765
6721	4	SREBF2	sterol regulatory element binding transcription factor 2	-0.224738	0.384096
8045	6	RASSF7	Ras association domain family member 7	-0.224123	0.581242
1347	3	COX7A2	cytochrome c oxidase subunit 7A2	-0.224049	0.921402
8760	4	CDS2	CDP-diacylglycerol synthase 2	-0.222435	0.287173
51388	10	NIP7	NIP7, nucleolar pre-rRNA processing protein	-0.222402	0.0289411
28511	4	NKIRAS2	NFKB inhibitor interacting Ras like 2	-0.222106	0.390964
96459	3	FNIP1	folliculin interacting protein 1	-0.22166	0.00649042
8027	15	STAM	signal transducing adaptor molecule	-0.220744	0.0682613
718	6	C3	complement C3	-0.220473	0.176402
4729	11	NDUFV2	NADH:ubiquinone oxidoreductase core subunit V2	-0.220435	0.321458
3257	3	HPS1	HPS1, biogenesis of lysosomal organelles complex 3 subunit 1	-0.219284	0.208085
55179	4	FAIM	Fas apoptotic inhibitory molecule	-0.218939	0.159407
11133	7	KPTN	kaptin, actin binding protein	-0.218693	0.0339768
7267	4	TTC3	tetratricopeptide repeat domain 3	-0.218589	0.651042
3985	9	LIMK2	LIM domain kinase 2	-0.218334	0.0334033
145482	4	PTGR2	prostaglandin reductase 2	-0.217894	0.523416
91452	9	ACBD5	acyl-CoA binding domain containing 5	-0.216697	0.116002
1164	4	CKS2	CDC28 protein kinase regulatory subunit 2	-0.215369	0.0824311
6391	5	SDHC	succinate dehydrogenase complex subunit C	-0.213829	0.169632
84300	7	UQCC2	ubiquinol-cytochrome c reductase complex assembly factor 2	-0.213758	0.248412
2244	7	FGB	fibrinogen beta chain	-0.213655	0.0320744
51527	4	GSKIP	GSK3B interacting protein	-0.213477	0.171576
5546	13	PRCC	papillary renal cell carcinoma (translocation-associated)	-0.212987	0.0701637
548645	5	DNAJC25	DnaJ heat shock protein family (Hsp40) member C25	-0.212783	0.359379
54708	7	43164	membrane associated ring-CH-type finger 5	-0.212334	0.0672542
132884	3	EVC2	EvC ciliary complex subunit 2	-0.211707	0.229235
8446	11	DUSP11	dual specificity phosphatase 11	-0.21167	0.131445
85865	11	GTPBP10	GTP binding protein 10	-0.211548	0.49821
10434	8	LYPLA1	lysophospholipase I	-0.211363	0.331823
826	12	CAPNS1	calpain small subunit 1	-0.210912	0.0740803
30000	10	TNPO2	transportin 2	-0.210087	0.199189
55337	5	C19orf66	chromosome 19 open reading frame 66	-0.20933	0.100042
55317	3	AP5S1	adaptor related protein complex 5 sigma 1 subunit	-0.209305	0.062792
253832	6	ZDHHC20	zinc finger DHHC-type containing 20	-0.209156	0.1074
84268	4	RPAIN	RPA interacting protein	-0.208768	0.450762
22806	11	IKZF3	IKAROS family zinc finger 3	-0.208465	0.0242831
54814	7	QPCTL	glutaminyl-peptide cyclotransferase like	-0.208283	0.0281158
79637	3	ARMC7	armadillo repeat containing 7	-0.208186	0.358442
10725	7	NFAT5	nuclear factor of activated T-cells 5	-0.207873	0.0839558
7551	3	ZNF3	zinc finger protein 3	-0.207573	0.0044202
6235	6	RPS29	ribosomal protein S29	-0.207494	0.113918
7553	3	ZNF7	zinc finger protein 7	-0.207245	0.075549
134510	16	UBLCP1	ubiquitin like domain containing CTD phosphatase 1	-0.207106	0.226521
51111	8	KMT5B	lysine methyltransferase 5B	-0.206718	0.0843754
79447	3	PAGR1	PAXIP1 associated glutamate rich protein 1	-0.206547	0.432382
7342	7	UBP1	upstream binding protein 1 (LBP-1a)	-0.206254	0.347084
6675	19	UAP1	UDP-N-acetylglucosamine pyrophosphorylase 1	-0.206051	0.140873
51142	5	CHCHD2	coiled-coil-helix-coiled-coil-helix domain containing 2	-0.205881	0.637768
79789	9	CLMN	calmin	-0.205441	0.226745
59349	10	KLHL12	kelch like family member 12	-0.204529	0.539642
23149	12	FCHO1	FCH domain only 1	-0.204031	0.413261
51586	10	MED15	mediator complex subunit 15	-0.204023	0.276346
6780	24	STAU1	staufen double-stranded RNA binding protein 1	-0.203584	0.0308155
9711	7	RUBCN	RUN and cysteine rich domain containing beclin 1 interacting protein	-0.203509	0.0285494
29956	3	CERS2	ceramide synthase 2	-0.203424	0.453196
6251	13	RSU1	Ras suppressor protein 1	-0.203393	0.0365925
80071	3	CCDC15	coiled-coil domain containing 15	-0.202746	0.379522
27040	5	LAT	linker for activation of T-cells	-0.202566	0.544216
7276	3	TTR	transthyretin	-0.201957	0.451616
51290	5	ERGIC2	ERGIC and golgi 2	-0.20155	0.111778
5663	5	PSEN1	presenilin 1	-0.201217	0.483746
197258	6	FUK	fucokinase	-0.201058	0.232102
1768	3	DNAH6	dynein axonemal heavy chain 6	-0.200923	0.3859
643314	6	KIAA0754	KIAA0754	-0.200686	0.436872
1117	4	CHI3L2	chitinase 3 like 2	-0.200612	0.109358
8682	9	PEA15	phosphoprotein enriched in astrocytes 15	-0.200328	0.165729
7163	15	TPD52	tumor protein D52	-0.200189	0.00228004
2335	33	FN1	fibronectin 1	-0.199978	0.101007
23678	3	SGK3	serum/glucocorticoid regulated kinase family member 3	-0.199856	0.712855
112858	6	TP53RK	TP53 regulating kinase	-0.199756	0.0235418
9123	4	SLC16A3	solute carrier family 16 member 3	-0.199746	0.30214
8905	5	AP1S2	adaptor related protein complex 1 sigma 2 subunit	-0.199621	0.358526
54108	3	CHRAC1	chromatin accessibility complex 1	-0.199284	0.723374
57403	7	RAB22A	RAB22A, member RAS oncogene family	-0.198826	0.347433
54499	7	TMCO1	transmembrane and coiled-coil domains 1	-0.198524	0.4537
83985	4	SPNS1	sphingolipid transporter 1 (putative)	-0.1985	0.854609
10459	7	MAD2L2	MAD2 mitotic arrest deficient-like 2 (yeast)	-0.198425	0.0707232
427	13	ASAH1	N-acylsphingosine amidohydrolase 1	-0.198357	0.183312
23550	15	PSD4	pleckstrin and Sec7 domain containing 4	-0.198207	0.157113
51256	10	TBC1D7	TBC1 domain family member 7	-0.19785	0.0851448
81555	4	YIPF5	Yip1 domain family member 5	-0.197823	0.225962
6745	5	SSR1	signal sequence receptor subunit 1	-0.19768	0.476486
5524	16	PTPA	protein phosphatase 2 phosphatase activator	-0.19762	0.0178067
9786	5	KIAA0586	KIAA0586	-0.197171	0.289019
7392	9	USF2	upstream transcription factor 2, c-fos interacting	-0.197122	0.466429
4651	3	MYO10	myosin X	-0.196455	0.365925
79734	5	KCTD17	potassium channel tetramerization domain containing 17	-0.19622	0.463268
5538	11	PPT1	palmitoyl-protein thioesterase 1	-0.195986	0.641251
26084	5	ARHGEF26	Rho guanine nucleotide exchange factor 26	-0.195951	0.395258
51765	13	STK26	serine/threonine kinase 26	-0.195738	0.04423
10750	8	GRAP	GRB2-related adaptor protein	-0.195645	0.0409148
6575	4	SLC20A2	solute carrier family 20 member 2	-0.195458	0.472486
28969	26	BZW2	basic leucine zipper and W2 domains 2	-0.195413	0.161267
51024	6	FIS1	fission, mitochondrial 1	-0.195128	0.410673
121536	6	AEBP2	AE binding protein 2	-0.194936	0.335152
79797	4	ZNF408	zinc finger protein 408	-0.194928	0.132004
3956	5	LGALS1	galectin 1	-0.194488	0.224521
51399	7	TRAPPC4	trafficking protein particle complex 4	-0.1944	0.684837
199953	6	TMEM201	transmembrane protein 201	-0.194182	0.598489
29886	16	SNX8	sorting nexin 8	-0.193252	0.296727
5939	4	RBMS2	RNA binding motif single stranded interacting protein 2	-0.192442	0.0602182
8036	10	SHOC2	SHOC2, leucine rich repeat scaffold protein	-0.192414	0.0610295
3241	4	HPCAL1	hippocalcin like 1	-0.1923	0.405847
55312	7	RFK	riboflavin kinase	-0.192246	0.121374
51258	3	MRPL51	mitochondrial ribosomal protein L51	-0.19206	0.505483
3155	5	HMGCL	3-hydroxymethyl-3-methylglutaryl-CoA lyase	-0.19203	0.221975
10651	11	MTX2	metaxin 2	-0.191895	0.0541754
83889	3	WDR87	WD repeat domain 87	-0.191806	0.131809
139886	3	SPIN4	spindlin family member 4	-0.191527	0.0040705
5910	32	RAP1GDS1	Rap1 GTPase-GDP dissociation stimulator 1	-0.191436	0.0621905
10473	6	HMGN4	high mobility group nucleosomal binding domain 4	-0.191306	0.377479
26235	3	FBXL4	F-box and leucine rich repeat protein 4	-0.19081	0.50933
9712	5	USP6NL	USP6 N-terminal like	-0.190801	0.0649322
55270	4	NUDT15	nudix hydrolase 15	-0.190463	0.477172
11278	4	KLF12	Kruppel like factor 12	-0.190312	0.186502
7589	5	ZSCAN21	zinc finger and SCAN domain containing 21	-0.190311	0.0136662
7273	7	TTN	titin	-0.189817	0.271646
8437	3	RASAL1	RAS protein activator like 1	-0.189659	0.000671423
93624	4	TADA2B	transcriptional adaptor 2B	-0.189592	0.0579941
10509	4	SEMA4B	semaphorin 4B	-0.189465	0.340243
65008	19	MRPL1	mitochondrial ribosomal protein L1	-0.188946	0.0737446
11001	17	SLC27A2	solute carrier family 27 member 2	-0.188317	0.025584
1537	11	CYC1	cytochrome c1	-0.187984	0.0826549
8683	11	SRSF9	serine and arginine rich splicing factor 9	-0.187926	0.422842
79707	8	NOL9	nucleolar protein 9	-0.187878	0.164806
1894	15	ECT2	epithelial cell transforming 2	-0.187489	0.177507
9531	27	BAG3	BCL2 associated athanogene 3	-0.18742	0.0365366
29945	12	ANAPC4	anaphase promoting complex subunit 4	-0.187119	0.0248706
27089	7	UQCRQ	ubiquinol-cytochrome c reductase complex III subunit VII	-0.186865	0.201651
27067	27	STAU2	staufen double-stranded RNA binding protein 2	-0.186674	0.0492377
8402	15	SLC25A11	solute carrier family 25 member 11	-0.186669	0.0844454
1840	3	DTX1	deltex E3 ubiquitin ligase 1	-0.186637	0.283354
28977	6	MRPL42	mitochondrial ribosomal protein L42	-0.186531	0.202224
539	13	ATP5O	ATP synthase, H+ transporting, mitochondrial F1 complex, O subunit	-0.186501	0.0461044
92400	4	RBM18	RNA binding motif protein 18	-0.186227	0.206588
527	3	ATP6V0C	ATPase H+ transporting V0 subunit c	-0.186044	0.200601
54958	3	TMEM160	transmembrane protein 160	-0.186042	0.301091
51608	9	GET4	golgi to ER traffic protein 4	-0.18554	0.0400476
79823	3	CAMKMT	calmodulin-lysine N-methyltransferase	-0.185345	0.374724
57409	5	MIF4GD	MIF4G domain containing	-0.185116	0.032522
79366	40	HMGN5	high mobility group nucleosome binding domain 5	-0.184758	0.0299343
22993	6	HMGXB3	HMG-box containing 3	-0.184628	0.146468
124790	4	HEXIM2	hexamethylene bisacetamide inducible 2	-0.184552	0.432284
9554	19	SEC22B	SEC22 homolog B, vesicle trafficking protein (gene/pseudogene)	-0.18454	0.00977759
81873	7	ARPC5L	actin related protein 2/3 complex subunit 5 like	-0.184248	0.90905
57787	3	MARK4	microtubule affinity regulating kinase 4	-0.183968	0.265939
414149	6	ACBD7	acyl-CoA binding domain containing 7	-0.18393	0.226227
55609	15	ZNF280C	zinc finger protein 280C	-0.183721	0.351196
3150	16	HMGN1	high mobility group nucleosome binding domain 1	-0.183586	0.0100574
10632	5	ATP5L	ATP synthase, H+ transporting, mitochondrial Fo complex subunit G	-0.183572	0.188054
10437	6	IFI30	IFI30, lysosomal thiol reductase	-0.183477	0.841292
79943	3	ZNF696	zinc finger protein 696	-0.183435	0.122828
8732	14	RNGTT	RNA guanylyltransferase and 5'-phosphatase	-0.183358	0.444328
55423	6	SIRPG	signal regulatory protein gamma	-0.18288	0.333683
6834	6	SURF1	SURF1, cytochrome c oxidase assembly factor	-0.18265	0.0890894
6728	7	SRP19	signal recognition particle 19	-0.18233	0.370849
143187	13	VTI1A	vesicle transport through interaction with t-SNAREs 1A	-0.182295	0.422395
158219	3	TTC39B	tetratricopeptide repeat domain 39B	-0.182078	0.337544
79643	8	CHMP6	charged multivesicular body protein 6	-0.182021	0.362918
374868	5	ATP9B	ATPase phospholipid transporting 9B (putative)	-0.181956	0.216226
23054	13	NCOA6	nuclear receptor coactivator 6	-0.181793	0.174514
51335	3	NGRN	neugrin, neurite outgrowth associated	-0.181748	0.498741
55831	13	EMC3	ER membrane protein complex subunit 3	-0.181277	0.335194
10449	18	ACAA2	acetyl-CoA acyltransferase 2	-0.181029	0.147321
5092	6	PCBD1	pterin-4 alpha-carbinolamine dehydratase 1	-0.180824	0.21189
10125	7	RASGRP1	RAS guanyl releasing protein 1	-0.18075	0.119905
3029	20	HAGH	hydroxyacylglutathione hydrolase	-0.180243	0.134285
4738	5	NEDD8	neural precursor cell expressed, developmentally down-regulated 8	-0.179709	0.454022
5881	3	RAC3	ras-related C3 botulinum toxin substrate 3 (rho family, small GTP binding protein Rac3)	-0.179447	0.499343
151742	4	PPM1L	protein phosphatase, Mg2+/Mn2+ dependent 1L	-0.17943	0.634257
51693	5	TRAPPC2L	trafficking protein particle complex 2 like	-0.179214	0.0757728
64689	3	GORASP1	golgi reassembly stacking protein 1	-0.179152	0.428228
127018	8	LYPLAL1	lysophospholipase like 1	-0.17911	0.317681
1877	4	E4F1	E4F transcription factor 1	-0.179069	0.280962
27346	3	TMEM97	transmembrane protein 97	-0.179052	0.134536
1677	5	DFFB	DNA fragmentation factor subunit beta	-0.179037	0.180487
84836	6	ABHD14B	abhydrolase domain containing 14B	-0.178792	0.0949364
79693	11	YRDC	yrdC N6-threonylcarbamoyltransferase domain containing	-0.178663	0.148077
3052	11	HCCS	holocytochrome c synthase	-0.178541	0.0489579
221143	5	EEF1AKMT1	eukaryotic translation elongation factor 1 alpha lysine methyltransferase 1	-0.178533	0.284795
26520	5	TIMM9	translocase of inner mitochondrial membrane 9	-0.178426	0.761113
79706	8	PRKRIP1	PRKR interacting protein 1 (IL11 inducible)	-0.178269	0.221458
5187	6	PER1	period circadian clock 1	-0.178251	0.510379
118813	4	ZFYVE27	zinc finger FYVE-type containing 27	-0.177416	0.0206462
6617	4	SNAPC1	small nuclear RNA activating complex polypeptide 1	-0.177082	0.011582
284325	4	C19orf54	chromosome 19 open reading frame 54	-0.176997	0.0271227
124045	3	SPATA33	spermatogenesis associated 33	-0.17681	0.375003
5906	9	RAP1A	RAP1A, member of RAS oncogene family	-0.176724	0.125458
57542	4	KLHL42	kelch like family member 42	-0.176527	0.0187159
79172	6	CENPO	centromere protein O	-0.176512	0.136229
51097	16	SCCPDH	saccharopine dehydrogenase (putative)	-0.176491	0.0671562
4512	4	COX1	cytochrome c oxidase subunit I	-0.176475	0.161141
9317	10	PTER	phosphotriesterase related	-0.176429	0.0323122
5883	3	RAD9A	RAD9 checkpoint clamp component A	-0.176244	0.319723
84890	7	ADO	2-aminoethanethiol dioxygenase	-0.176098	0.410785
1787	6	TRDMT1	tRNA aspartic acid methyltransferase 1	-0.176025	0.129962
23102	27	TBC1D2B	TBC1 domain family member 2B	-0.175823	0.152497
1605	8	DAG1	dystroglycan 1	-0.175562	0.25591
23129	3	PLXND1	plexin D1	-0.175354	0.483956
9263	9	STK17A	serine/threonine kinase 17a	-0.175348	0.074458
84942	14	WDR73	WD repeat domain 73	-0.17501	0.0762065
29979	17	UBQLN1	ubiquilin 1	-0.174907	0.121318
84262	4	PSMG3	proteasome assembly chaperone 3	-0.174719	0.470499
1767	3	DNAH5	dynein axonemal heavy chain 5	-0.174692	0.512072
137886	7	UBXN2B	UBX domain protein 2B	-0.174622	0.442537
51102	4	MECR	mitochondrial trans-2-enoyl-CoA reductase	-0.17455	0.947573
1997	22	ELF1	E74 like ETS transcription factor 1	-0.174487	0.051154
55718	17	POLR3E	RNA polymerase III subunit E	-0.174477	0.0787243
4143	5	MAT1A	methionine adenosyltransferase 1A	-0.174326	0.0586236
79968	13	WDR76	WD repeat domain 76	-0.174035	0.48162
51026	3	GOLT1B	golgi transport 1B	-0.173744	0.506057
51449	11	PCYOX1	prenylcysteine oxidase 1	-0.173577	0.117121
57186	13	RALGAPA2	Ral GTPase activating protein catalytic alpha subunit 2	-0.173427	0.226116
285237	9	C3orf38	chromosome 3 open reading frame 38	-0.173334	0.570178
9524	9	TECR	trans-2,3-enoyl-CoA reductase	-0.172994	0.125276
7327	4	UBE2G2	ubiquitin conjugating enzyme E2 G2	-0.172844	0.659896
79033	6	ERI3	ERI1 exoribonuclease family member 3	-0.172815	0.151993
6001	12	RGS10	regulator of G-protein signaling 10	-0.172545	0.210589
55133	11	SRBD1	S1 RNA binding domain 1	-0.172523	0.298909
376497	3	SLC27A1	solute carrier family 27 member 1	-0.172411	0.331697
788	9	SLC25A20	solute carrier family 25 member 20	-0.172127	0.0526507
140739	5	UBE2F	ubiquitin conjugating enzyme E2 F (putative)	-0.172036	0.0272486
79966	6	SCD5	stearoyl-CoA desaturase 5	-0.171724	0.620562
55210	7	ATAD3A	ATPase family, AAA domain containing 3A	-0.171559	0.454665
93627	10	TBCK	TBC1 domain containing kinase	-0.171499	0.5745
64743	5	WDR13	WD repeat domain 13	-0.171464	0.101343
26268	7	FBXO9	F-box protein 9	-0.171432	0.128507
26133	10	TRPC4AP	transient receptor potential cation channel subfamily C member 4 associated protein	-0.171317	0.231039
51550	9	CINP	cyclin dependent kinase 2 interacting protein	-0.171236	0.0299063
59343	5	SENP2	SUMO1/sentrin/SMT3 specific peptidase 2	-0.170801	0.929515
6419	10	SETMAR	SET domain and mariner transposase fusion gene	-0.17072	0.0299762
7702	4	ZNF143	zinc finger protein 143	-0.170101	0.436802
81689	7	ISCA1	iron-sulfur cluster assembly 1	-0.170022	0.856917
54876	4	DCAF16	DDB1 and CUL4 associated factor 16	-0.170018	0.378906
1200	7	TPP1	tripeptidyl peptidase 1	-0.169806	0.479564
10397	5	NDRG1	N-myc downstream regulated 1	-0.169694	0.471576
382	8	ARF6	ADP ribosylation factor 6	-0.169595	0.634872
27433	3	TOR2A	torsin family 2 member A	-0.169561	8.39278e-05
79768	5	KATNBL1	katanin regulatory subunit B1 like 1	-0.169248	0.444342
6418	8	SET	SET nuclear proto-oncogene	-0.16923	0.126367
54790	3	TET2	tet methylcytosine dioxygenase 2	-0.168965	0.466009
3039	5	HBA1	hemoglobin subunit alpha 1	-0.168908	0.44858
29	19	ABR	active BCR-related	-0.168822	0.0624983
93343	10	MVB12A	multivesicular body subunit 12A	-0.168807	0.0748077
98	3	ACYP2	acylphosphatase 2	-0.168806	0.251672
83596	6	BCL2L12	BCL2 like 12	-0.168353	0.545321
2147	8	F2	coagulation factor II, thrombin	-0.168318	0.00900825
85444	3	LRRCC1	leucine rich repeat and coiled-coil centrosomal protein 1	-0.168181	0.0176109
6510	15	SLC1A5	solute carrier family 1 member 5	-0.16805	0.448874
22794	14	CASC3	cancer susceptibility candidate 3	-0.167975	0.142565
8520	20	HAT1	histone acetyltransferase 1	-0.167947	0.290544
54902	16	TTC19	tetratricopeptide repeat domain 19	-0.16776	0.00958176
1984	12	EIF5A	eukaryotic translation initiation factor 5A	-0.167715	0.118296
22908	19	SACM1L	SAC1 suppressor of actin mutations 1-like (yeast)	-0.167616	0.245083
7905	6	REEP5	receptor accessory protein 5	-0.167589	0.187229
25921	8	ZDHHC5	zinc finger DHHC-type containing 5	-0.167566	0.222031
51149	4	MRNIP	MRN complex interacting protein	-0.167438	0.506197
51263	4	MRPL30	mitochondrial ribosomal protein L30	-0.167253	0.980179
64098	10	PARVG	parvin gamma	-0.167134	0.0960554
55833	25	UBAP2	ubiquitin associated protein 2	-0.167121	0.21168
7329	17	UBE2I	ubiquitin conjugating enzyme E2 I	-0.167101	0.0259477
682	15	BSG	basigin (Ok blood group)	-0.16701	0.383606
221322	3	TBC1D32	TBC1 domain family member 32	-0.166911	0.222451
138199	5	CARNMT1	carnosine N-methyltransferase 1	-0.166463	0.0757868
340784	3	HMX3	H6 family homeobox 3	-0.166299	0.549895
83638	5	C11orf68	chromosome 11 open reading frame 68	-0.166247	0.614478
29982	9	NRBF2	nuclear receptor binding factor 2	-0.166231	0.150916
54785	12	BORCS6	BLOC-1 related complex subunit 6	-0.166183	0.37457
84516	5	DCTN5	dynactin subunit 5	-0.16562	0.930927
257106	24	ARHGAP30	Rho GTPase activating protein 30	-0.16562	0.0766261
8140	8	SLC7A5	solute carrier family 7 member 5	-0.165601	0.0436425
51719	21	CAB39	calcium binding protein 39	-0.165557	0.148007
55173	7	MRPS10	mitochondrial ribosomal protein S10	-0.16543	0.472318
283635	11	FAM177A1	family with sequence similarity 177 member A1	-0.165367	0.335362
79634	9	SCRN3	secernin 3	-0.164906	0.0758847
6879	13	TAF7	TATA-box binding protein associated factor 7	-0.164767	0.261743
10605	11	PAIP1	poly(A) binding protein interacting protein 1	-0.164741	0.207428
25851	6	TECPR1	tectonin beta-propeller repeat containing 1	-0.164669	0.161197
5000	14	ORC4	origin recognition complex subunit 4	-0.164601	0.168891
51762	10	RAB8B	RAB8B, member RAS oncogene family	-0.164552	0.807526
115207	10	KCTD12	potassium channel tetramerization domain containing 12	-0.164324	0.00718982
10042	7	HMGXB4	HMG-box containing 4	-0.163813	0.0649042
51272	6	BET1L	Bet1 golgi vesicular membrane trafficking protein like	-0.163648	0.29751
57479	10	PRR12	proline rich 12	-0.163644	0.0589733
6881	7	TAF10	TATA-box binding protein associated factor 10	-0.16356	0.0854525
129685	7	TAF8	TATA-box binding protein associated factor 8	-0.163347	0.0669185
23536	9	ADAT1	adenosine deaminase, tRNA specific 1	-0.163333	0.072066
25842	9	ASF1A	anti-silencing function 1A histone chaperone	-0.163048	0.590964
2224	28	FDPS	farnesyl diphosphate synthase	-0.163032	0.251895
9778	3	KIAA0232	KIAA0232	-0.163032	0.575199
10101	11	NUBP2	nucleotide binding protein 2	-0.162998	0.542188
84803	11	GPAT3	glycerol-3-phosphate acyltransferase 3	-0.162959	0.13455
1716	6	DGUOK	deoxyguanosine kinase	-0.162887	0.287649
80142	14	PTGES2	prostaglandin E synthase 2	-0.162873	0.192628
8874	16	ARHGEF7	Rho guanine nucleotide exchange factor 7	-0.162655	0.120352
23585	4	TMEM50A	transmembrane protein 50A	-0.162648	0.114547
441531	4	PGAM4	phosphoglycerate mutase family member 4	-0.162558	0.040691
847	30	CAT	catalase	-0.162486	0.188278
3006	11	HIST1H1C	histone cluster 1 H1 family member c	-0.162398	0.194363
91057	3	CCDC34	coiled-coil domain containing 34	-0.162376	0.867772
80305	12	TRABD	TraB domain containing	-0.162321	0.0470136
23582	3	CCNDBP1	cyclin D1 binding protein 1	-0.162279	0.422241
6541	10	SLC7A1	solute carrier family 7 member 1	-0.162268	0.55391
126308	5	MOB3A	MOB kinase activator 3A	-0.162099	0.214799
6222	11	RPS18	ribosomal protein S18	-0.161791	0.356511
4809	16	SNU13	SNU13 homolog, small nuclear ribonucleoprotein (U4/U6.U5)	-0.161739	0.249224
8694	3	DGAT1	diacylglycerol O-acyltransferase 1	-0.161674	0.501231
78991	7	PCYOX1L	prenylcysteine oxidase 1 like	-0.161584	0.218674
810	4	CALML3	calmodulin like 3	-0.161556	0.0392502
3385	11	ICAM3	intercellular adhesion molecule 3	-0.161134	0.312687
5641	10	LGMN	legumain	-0.161121	0.0665128
6646	12	SOAT1	sterol O-acyltransferase 1	-0.160875	0.452777
9874	10	TLK1	tousled like kinase 1	-0.160816	0.0463421
284161	5	GDPD1	glycerophosphodiester phosphodiesterase domain containing 1	-0.160796	0.444901
1832	8	DSP	desmoplakin	-0.16059	0.196307
7295	10	TXN	thioredoxin	-0.160543	0.200811
51029	3	DESI2	desumoylating isopeptidase 2	-0.160542	0.0193034
79869	14	CPSF7	cleavage and polyadenylation specific factor 7	-0.160428	0.0742062
51372	7	TMA7	translation machinery associated 7 homolog	-0.160285	0.608589
170575	10	GIMAP1	GTPase, IMAP family member 1	-0.160276	0.12038
85464	23	SSH2	slingshot protein phosphatase 2	-0.160141	0.0548748
23184	16	MESDC2	mesoderm development candidate 2	-0.159984	0.271017
7529	20	YWHAB	tyrosine 3-monooxygenase/tryptophan 5-monooxygenase activation protein beta	-0.159927	0.439796
1031	3	CDKN2C	cyclin dependent kinase inhibitor 2C	-0.159802	0.22813
10645	11	CAMKK2	calcium/calmodulin dependent protein kinase kinase 2	-0.159484	0.0652539
51321	4	AMZ2	archaelysin family metallopeptidase 2	-0.159378	0.691957
6733	22	SRPK2	SRSF protein kinase 2	-0.159236	0.0892992
402	6	ARL2	ADP ribosylation factor like GTPase 2	-0.159151	0.249545
23274	7	CLEC16A	C-type lectin domain family 16 member A	-0.159053	0.323206
54433	12	GAR1	GAR1 ribonucleoprotein	-0.159045	0.3275
80308	16	FLAD1	flavin adenine dinucleotide synthetase 1	-0.158989	0.442132
26985	9	AP3M1	adaptor related protein complex 3 mu 1 subunit	-0.158938	0.242258
25896	26	INTS7	integrator complex subunit 7	-0.158745	0.0703315
79770	4	TXNDC15	thioredoxin domain containing 15	-0.158686	0.0248147
26063	5	DECR2	2,4-dienoyl-CoA reductase 2	-0.158594	0.141614
4179	8	CD46	CD46 molecule	-0.158456	0.194251
1209	19	CLPTM1	CLPTM1, transmembrane protein	-0.15836	0.0621206
84529	7	C15orf41	chromosome 15 open reading frame 41	-0.158225	0.244929
8216	5	LZTR1	leucine zipper like transcription regulator 1	-0.158165	0.487663
84065	4	TMEM222	transmembrane protein 222	-0.158105	0.0952581
6894	23	TARBP1	TAR (HIV-1) RNA binding protein 1	-0.157905	0.975717
5791	7	PTPRE	protein tyrosine phosphatase, receptor type E	-0.15783	0.396755
7277	4	TUBA4A	tubulin alpha 4a	-0.157712	0.074472
84191	3	FAM96A	family with sequence similarity 96 member A	-0.15737	0.577927
55225	4	RAVER2	ribonucleoprotein, PTB binding 2	-0.156771	0.117499
10419	34	PRMT5	protein arginine methyltransferase 5	-0.156766	0.0428172
126961	11	HIST2H3C	histone cluster 2 H3 family member c	-0.156733	0.217513
388962	5	BOLA3	bolA family member 3	-0.156631	0.0496153
23636	16	NUP62	nucleoporin 62	-0.1565	0.105595
8522	16	GAS7	growth arrest specific 7	-0.156343	0.297454
51087	9	YBX2	Y-box binding protein 2	-0.156323	0.283005
58491	4	ZNF71	zinc finger protein 71	-0.156284	0.245909
2098	19	ESD	esterase D	-0.15598	0.0729333
203547	3	VMA21	VMA21, vacuolar ATPase assembly factor	-0.155918	0.279144
84293	9	FAM213A	family with sequence similarity 213 member A	-0.155824	0.158246
64333	12	ARHGAP9	Rho GTPase activating protein 9	-0.155744	0.0292768
149951	3	COMMD7	COMM domain containing 7	-0.155598	0.461771
26092	18	TOR1AIP1	torsin 1A interacting protein 1	-0.155594	0.199343
5635	15	PRPSAP1	phosphoribosyl pyrophosphate synthetase associated protein 1	-0.155295	0.105987
58516	4	FAM60A	family with sequence similarity 60 member A	-0.15526	0.215625
5050	11	PAFAH1B3	platelet activating factor acetylhydrolase 1b catalytic subunit 3	-0.155098	0.320073
23087	5	TRIM35	tripartite motif containing 35	-0.154926	0.667184
79624	11	ARMT1	acidic residue methyltransferase 1	-0.154918	0.0846132
10471	13	PFDN6	prefoldin subunit 6	-0.154917	0.0820534
65123	19	INTS3	integrator complex subunit 3	-0.154794	0.0234438
5833	16	PCYT2	phosphate cytidylyltransferase 2, ethanolamine	-0.154743	0.24244
10262	9	SF3B4	splicing factor 3b subunit 4	-0.154728	0.143335
2874	9	GPS2	G protein pathway suppressor 2	-0.154633	0.677395
81533	7	ITFG1	integrin alpha FG-GAP repeat containing 1	-0.154582	0.360246
23053	4	ZSWIM8	zinc finger SWIM-type containing 8	-0.154519	0.429766
3678	10	ITGA5	integrin subunit alpha 5	-0.154475	0.117919
8636	4	SSNA1	SS nuclear autoantigen 1	-0.154371	0.0984613
114112	5	TXNRD3	thioredoxin reductase 3	-0.154351	0.57173
55291	28	PPP6R3	protein phosphatase 6 regulatory subunit 3	-0.154202	0.0608337
4649	4	MYO9A	myosin IXA	-0.154171	0.372821
8100	6	IFT88	intraflagellar transport 88	-0.154132	0.288012
84313	10	VPS25	vacuolar protein sorting 25 homolog	-0.154124	0.106448
55132	5	LARP1B	La ribonucleoprotein domain family member 1B	-0.154111	0.186362
8226	8	PUDP	pseudouridine 5'-phosphatase	-0.154085	0.712869
84186	6	ZCCHC7	zinc finger CCHC-type containing 7	-0.153662	0.247769
6183	5	MRPS12	mitochondrial ribosomal protein S12	-0.153406	0.661253
54995	8	OXSM	3-oxoacyl-ACP synthase, mitochondrial	-0.1534	0.112603
550	15	AUP1	ancient ubiquitous protein 1	-0.153198	0.779452
1452	10	CSNK1A1	casein kinase 1 alpha 1	-0.153111	0.0213456
29916	4	SNX11	sorting nexin 11	-0.153005	0.0227724
23408	5	SIRT5	sirtuin 5	-0.152941	0.108043
30845	3	EHD3	EH domain containing 3	-0.152614	0.000265771
29803	3	REPIN1	replication initiator 1	-0.152428	0.00728773
55071	7	C9orf40	chromosome 9 open reading frame 40	-0.152323	0.412211
2286	10	FKBP2	FK506 binding protein 2	-0.152235	0.194657
8131	3	NPRL3	NPR3 like, GATOR1 complex subunit	-0.15195	0.382879
4137	7	MAPT	microtubule associated protein tau	-0.151862	0.937893
85406	4	DNAJC14	DnaJ heat shock protein family (Hsp40) member C14	-0.151807	0.42971
10642	30	IGF2BP1	insulin like growth factor 2 mRNA binding protein 1	-0.151795	0.344789
10797	20	MTHFD2	methylenetetrahydrofolate dehydrogenase (NADP+ dependent) 2, methenyltetrahydrofolate cyclohydrolase	-0.151719	0.118702
4904	41	YBX1	Y-box binding protein 1	-0.151562	0.185732
8975	22	USP13	ubiquitin specific peptidase 13 (isopeptidase T-3)	-0.151377	0.0489159
2108	19	ETFA	electron transfer flavoprotein alpha subunit	-0.151211	0.0460904
80013	5	FAM188A	family with sequence similarity 188 member A	-0.15119	0.545783
10024	3	TROAP	trophinin associated protein	-0.151185	0.196643
51669	5	SARAF	store-operated calcium entry associated regulatory factor	-0.151001	0.967842
79568	9	MAIP1	matrix AAA peptidase interacting protein 1	-0.150983	0.175913
56894	4	AGPAT3	1-acylglycerol-3-phosphate O-acyltransferase 3	-0.150977	0.579717
221154	10	MICU2	mitochondrial calcium uptake 2	-0.150951	0.0821234
2873	19	GPS1	G protein pathway suppressor 1	-0.150883	0.834033
157769	17	FAM91A1	family with sequence similarity 91 member A1	-0.150762	0.0559519
64342	9	HS1BP3	HCLS1 binding protein 3	-0.150633	0.407875
5695	27	PSMB7	proteasome subunit beta 7	-0.150323	0.154189
5089	4	PBX2	PBX homeobox 2	-0.150279	0.39102
200186	5	CRTC2	CREB regulated transcription coactivator 2	-0.150227	0.463757
127700	4	OSCP1	organic solute carrier partner 1	-0.150031	0.0866135
5298	14	PI4KB	phosphatidylinositol 4-kinase beta	-0.149969	0.314254
54622	6	ARL15	ADP ribosylation factor like GTPase 15	-0.149764	0.0858162
7419	16	VDAC3	voltage dependent anion channel 3	-0.149642	0.273787
56259	30	CTNNBL1	catenin beta like 1	-0.14963	0.0411106
3738	3	KCNA3	potassium voltage-gated channel subfamily A member 3	-0.149283	0.703077
29894	54	CPSF1	cleavage and polyadenylation specific factor 1	-0.149252	0.0159463
5719	23	PSMD13	proteasome 26S subunit, non-ATPase 13	-0.14916	0.777214
286205	13	SCAI	suppressor of cancer cell invasion	-0.148929	0.180095
146956	6	EME1	essential meiotic structure-specific endonuclease 1	-0.148784	0.566009
1355	8	COX15	COX15, cytochrome c oxidase assembly homolog	-0.148754	0.51831
673	7	BRAF	B-Raf proto-oncogene, serine/threonine kinase	-0.148705	0.161673
51001	9	MTERF3	mitochondrial transcription termination factor 3	-0.148703	0.110449
126328	4	NDUFA11	NADH:ubiquinone oxidoreductase subunit A11	-0.148688	0.543153
65264	12	UBE2Z	ubiquitin conjugating enzyme E2 Z	-0.148685	0.425766
54797	9	MED18	mediator complex subunit 18	-0.148604	0.118282
10223	6	GPA33	glycoprotein A33	-0.148531	0.0842216
8451	29	CUL4A	cullin 4A	-0.148353	0.0238075
5189	15	PEX1	peroxisomal biogenesis factor 1	-0.148216	0.00365086
4338	8	MOCS2	molybdenum cofactor synthesis 2	-0.148159	0.0898307
54929	7	TMEM161A	transmembrane protein 161A	-0.148141	0.451126
841	22	CASP8	caspase 8	-0.148003	0.117317
57669	13	EPB41L5	erythrocyte membrane protein band 4.1 like 5	-0.147995	0.0471255
7517	7	XRCC3	X-ray repair cross complementing 3	-0.147887	0.209512
123263	3	MTFMT	mitochondrial methionyl-tRNA formyltransferase	-0.147756	0.16082
192669	9	AGO3	argonaute 3, RISC catalytic component	-0.14744	0.0490838
25917	24	THUMPD3	THUMP domain containing 3	-0.147438	0.0286194
23119	3	HIC2	HIC ZBTB transcriptional repressor 2	-0.147437	0.790614
5533	7	PPP3CC	protein phosphatase 3 catalytic subunit gamma	-0.147399	0.446342
3698	5	ITIH2	inter-alpha-trypsin inhibitor heavy chain 2	-0.147385	0.422716
80727	3	TTYH3	tweety family member 3	-0.14734	0.577479
1431	30	CS	citrate synthase	-0.147304	0.0760666
7572	8	ZNF24	zinc finger protein 24	-0.147302	0.0396559
8658	3	TNKS	tankyrase	-0.147172	0.062778
54205	9	CYCS	cytochrome c, somatic	-0.147088	0.0956917
9445	11	ITM2B	integral membrane protein 2B	-0.147072	0.392363
9517	24	SPTLC2	serine palmitoyltransferase long chain base subunit 2	-0.146958	0.0804448
9139	3	CBFA2T2	CBFA2/RUNX1 translocation partner 2	-0.14684	0.185886
114991	3	ZNF618	zinc finger protein 618	-0.146837	0.368177
10907	8	TXNL4A	thioredoxin like 4A	-0.146793	0.286292
79572	15	ATP13A3	ATPase 13A3	-0.146716	0.0624143
84056	7	KATNAL1	katanin catalytic subunit A1 like 1	-0.146703	0.280711
5634	13	PRPS2	phosphoribosyl pyrophosphate synthetase 2	-0.146642	0.198154
957	3	ENTPD5	ectonucleoside triphosphate diphosphohydrolase 5	-0.146547	0.641712
200205	12	IBA57	IBA57 homolog, iron-sulfur cluster assembly	-0.146374	0.0541334
54861	10	SNRK	SNF related kinase	-0.146259	0.0335292
1947	4	EFNB1	ephrin B1	-0.146249	0.157812
9926	6	LPGAT1	lysophosphatidylglycerol acyltransferase 1	-0.146164	0.0968107
4124	11	MAN2A1	mannosidase alpha class 2A member 1	-0.146162	0.419821
79188	19	TMEM43	transmembrane protein 43	-0.146038	0.476542
57594	4	HOMEZ	homeobox and leucine zipper encoding	-0.14595	0.181662
57019	19	CIAPIN1	cytokine induced apoptosis inhibitor 1	-0.145901	0.117065
553115	6	PEF1	penta-EF-hand domain containing 1	-0.145781	0.475171
9669	86	EIF5B	eukaryotic translation initiation factor 5B	-0.145692	0.0469856
55740	11	ENAH	enabled homolog (Drosophila)	-0.145642	0.0684292
10625	20	IVNS1ABP	influenza virus NS1A binding protein	-0.145569	0.053504
134553	6	C5orf24	chromosome 5 open reading frame 24	-0.145381	0.700671
23033	3	DOPEY1	dopey family member 1	-0.145292	0.780221
339287	16	MSL1	male specific lethal 1 homolog	-0.145222	0.0517555
7409	49	VAV1	vav guanine nucleotide exchange factor 1	-0.144993	0.0745559
92797	8	HELB	DNA helicase B	-0.144901	0.881732
56647	14	BCCIP	BRCA2 and CDKN1A interacting protein	-0.144709	0.556637
338	9	APOB	apolipoprotein B	-0.144699	0.168303
5566	8	PRKACA	protein kinase cAMP-activated catalytic subunit alpha	-0.144518	0.400741
23333	4	DPY19L1	dpy-19 like 1	-0.14449	0.243447
1891	28	ECH1	enoyl-CoA hydratase 1	-0.144472	0.327864
25766	3	PRPF40B	pre-mRNA processing factor 40 homolog B	-0.144366	0.373465
5932	9	RBBP8	RB binding protein 8, endonuclease	-0.144253	0.313121
51562	5	MBIP	MAP3K12 binding inhibitory protein 1	-0.144235	0.31908
148789	3	B3GALNT2	beta-1,3-N-acetylgalactosaminyltransferase 2	-0.144099	0.378794
22853	7	LMTK2	lemur tyrosine kinase 2	-0.143918	0.594713
4074	9	M6PR	mannose-6-phosphate receptor, cation dependent	-0.143908	0.118604
29081	10	METTL5	methyltransferase like 5	-0.143889	0.287872
10260	20	DENND4A	DENN domain containing 4A	-0.143842	0.19537
79664	17	ICE2	interactor of little elongation complex ELL subunit 2	-0.143758	0.447937
8727	3	CTNNAL1	catenin alpha like 1	-0.143756	0.026689
80331	6	DNAJC5	DnaJ heat shock protein family (Hsp40) member C5	-0.143689	0.270765
57117	11	INTS12	integrator complex subunit 12	-0.143669	0.775143
6726	11	SRP9	signal recognition particle 9	-0.143595	0.203441
5810	8	RAD1	RAD1 checkpoint DNA exonuclease	-0.143584	0.27636
25814	29	ATXN10	ataxin 10	-0.14346	0.21112
10629	12	TAF6L	TATA-box binding protein associated factor 6 like	-0.143386	0.169492
51018	12	RRP15	ribosomal RNA processing 15 homolog	-0.143356	0.255085
163486	6	DENND1B	DENN domain containing 1B	-0.143317	0.492069
83700	9	JAM3	junctional adhesion molecule 3	-0.143279	0.0461463
26984	3	SEC22A	SEC22 homolog A, vesicle trafficking protein	-0.143251	0.466876
122769	7	LRR1	leucine rich repeat protein 1	-0.143244	0.267842
8886	59	DDX18	DEAD-box helicase 18	-0.143207	0.0111904
22850	13	ADNP2	ADNP homeobox 2	-0.143149	0.399245
7251	18	TSG101	tumor susceptibility 101	-0.143143	0.195188
8813	10	DPM1	dolichyl-phosphate mannosyltransferase subunit 1, catalytic	-0.143069	0.480878
55589	28	BMP2K	BMP2 inducible kinase	-0.143057	0.272556
56950	20	SMYD2	SET and MYND domain containing 2	-0.142999	0.0205623
23071	18	ERP44	endoplasmic reticulum protein 44	-0.142938	0.449028
8872	16	CDC123	cell division cycle 123	-0.142902	0.0469436
283209	21	PGM2L1	phosphoglucomutase 2 like 1	-0.14289	0.121919
5713	19	PSMD7	proteasome 26S subunit, non-ATPase 7	-0.142859	0.394405
57531	5	HACE1	HECT domain and ankyrin repeat containing E3 ubiquitin protein ligase 1	-0.142851	0.450902
29893	11	PSMC3IP	PSMC3 interacting protein	-0.142781	0.442817
940	4	CD28	CD28 molecule	-0.142597	0.164415
741	8	ZNHIT2	zinc finger HIT-type containing 2	-0.142436	0.538537
4430	41	MYO1B	myosin IB	-0.14243	0.0237096
4131	4	MAP1B	microtubule associated protein 1B	-0.142377	0.290488
92105	24	INTS4	integrator complex subunit 4	-0.142286	0.0856344
10514	57	MYBBP1A	MYB binding protein 1a	-0.142261	0.0707092
79621	21	RNASEH2B	ribonuclease H2 subunit B	-0.142235	0.0579382
26993	22	AKAP8L	A-kinase anchoring protein 8 like	-0.142233	0.293426
58485	7	TRAPPC1	trafficking protein particle complex 1	-0.142202	0.303469
8301	21	PICALM	phosphatidylinositol binding clathrin assembly protein	-0.142168	0.326144
29058	4	TMEM230	transmembrane protein 230	-0.142146	0.69565
57703	26	CWC22	CWC22 spliceosome associated protein homolog	-0.142126	0.12101
11336	18	EXOC3	exocyst complex component 3	-0.14206	0.0250525
55744	6	COA1	cytochrome c oxidase assembly factor 1 homolog	-0.141592	0.225206
23762	5	OSBP2	oxysterol binding protein 2	-0.141411	0.228955
55013	4	MCUB	mitochondrial calcium uniporter dominant negative beta subunit	-0.141378	0.000867254
53371	20	NUP54	nucleoporin 54	-0.141351	0.0148552
54780	13	NSMCE4A	NSE4 homolog A, SMC5-SMC6 complex component	-0.141271	0.412561
79567	5	FAM65A	family with sequence similarity 65 member A	-0.141226	0.157658
23532	6	PRAME	preferentially expressed antigen in melanoma	-0.141144	0.615051
214	16	ALCAM	activated leukocyte cell adhesion molecule	-0.141127	0.335781
81669	9	CCNL2	cyclin L2	-0.141126	0.875577
79720	12	VPS37B	VPS37B, ESCRT-I subunit	-0.14095	0.147167
9443	5	MED7	mediator complex subunit 7	-0.140936	0.350385
4695	4	NDUFA2	NADH:ubiquinone oxidoreductase subunit A2	-0.140915	0.146006
55905	10	RNF114	ring finger protein 114	-0.140737	0.196587
129138	8	ANKRD54	ankyrin repeat domain 54	-0.140708	0.406043
58478	13	ENOPH1	enolase-phosphatase 1	-0.140659	0.42764
57447	6	NDRG2	NDRG family member 2	-0.140627	0.0851588
23210	17	JMJD6	arginine demethylase and lysine hydroxylase	-0.140522	0.262302
10768	17	AHCYL1	adenosylhomocysteinase like 1	-0.140503	0.558889
83452	4	RAB33B	RAB33B, member RAS oncogene family	-0.140499	0.218702
84896	18	ATAD1	ATPase family, AAA domain containing 1	-0.140304	0.50214
27229	12	TUBGCP4	tubulin gamma complex associated protein 4	-0.140093	0.245936
5440	6	POLR2K	RNA polymerase II subunit K	-0.140072	0.78341
63929	11	XPNPEP3	X-prolyl aminopeptidase 3	-0.139939	0.00579102
9878	9	TOX4	TOX high mobility group box family member 4	-0.139866	0.281144
80221	12	ACSF2	acyl-CoA synthetase family member 2	-0.139779	0.357043
6574	8	SLC20A1	solute carrier family 20 member 1	-0.139674	0.57678
55692	11	LUC7L	LUC7 like	-0.139608	0.115233
1718	11	DHCR24	24-dehydrocholesterol reductase	-0.139561	0.22515
51076	10	CUTC	cutC copper transporter	-0.139409	0.308127
1861	8	TOR1A	torsin family 1 member A	-0.139336	0.0242272
6497	8	SKI	SKI proto-oncogene	-0.139233	0.443167
51128	9	SAR1B	secretion associated Ras related GTPase 1B	-0.13919	0.0495314
5245	18	PHB	prohibitin	-0.138973	0.280529
7466	7	WFS1	wolframin ER transmembrane glycoprotein	-0.138956	0.0942509
91137	3	SLC25A46	solute carrier family 25 member 46	-0.138783	0.0619387
10250	12	SRRM1	serine and arginine repetitive matrix 1	-0.138734	0.463547
4713	6	NDUFB7	NADH:ubiquinone oxidoreductase subunit B7	-0.138626	0.554315
6631	8	SNRPC	small nuclear ribonucleoprotein polypeptide C	-0.138603	0.0746958
54539	6	NDUFB11	NADH:ubiquinone oxidoreductase subunit B11	-0.138603	0.273381
55681	24	SCYL2	SCY1 like pseudokinase 2	-0.138459	0.138215
5529	13	PPP2R5E	protein phosphatase 2 regulatory subunit B'epsilon	-0.138444	0.0292908
57161	10	PELI2	pellino E3 ubiquitin protein ligase family member 2	-0.138297	0.747629
79591	9	C10orf76	chromosome 10 open reading frame 76	-0.138286	0.34914
10073	9	SNUPN	snurportin 1	-0.138279	0.150133
84154	11	RPF2	ribosome production factor 2 homolog	-0.13821	0.0766541
9546	4	APBA3	amyloid beta precursor protein binding family A member 3	-0.138162	0.149853
51763	8	INPP5K	inositol polyphosphate-5-phosphatase K	-0.138161	0.20284
1495	26	CTNNA1	catenin alpha 1	-0.138158	0.207665
10084	13	PQBP1	polyglutamine binding protein 1	-0.138133	0.110953
90379	7	DCAF15	DDB1 and CUL4 associated factor 15	-0.138011	0.194139
11146	16	GLMN	glomulin, FKBP associated protein	-0.137872	0.0230102
8220	17	DGCR14	DiGeorge syndrome critical region gene 14	-0.137781	0.16973
2342	4	FNTB	farnesyltransferase, CAAX box, beta	-0.13773	0.463393
84524	17	ZC3H8	zinc finger CCCH-type containing 8	-0.137706	0.0384529
2960	20	GTF2E1	general transcription factor IIE subunit 1	-0.137695	0.1812
51003	3	MED31	mediator complex subunit 31	-0.137649	0.287551
220134	12	SKA1	spindle and kinetochore associated complex subunit 1	-0.137536	0.234788
29068	4	ZBTB44	zinc finger and BTB domain containing 44	-0.137518	0.693244
285600	3	KIAA0825	KIAA0825	-0.137515	0.10954
9991	9	PTBP3	polypyrimidine tract binding protein 3	-0.137513	0.331949
201134	5	CEP112	centrosomal protein 112	-0.137438	0.329291
64236	11	PDLIM2	PDZ and LIM domain 2	-0.137372	0.690264
28973	10	MRPS18B	mitochondrial ribosomal protein S18B	-0.137343	0.669688
9855	6	FARP2	FERM, ARH/RhoGEF and pleckstrin domain protein 2	-0.137337	0.0446776
51592	35	TRIM33	tripartite motif containing 33	-0.137325	0.010449
4144	23	MAT2A	methionine adenosyltransferase 2A	-0.137186	0.917961
10455	21	ECI2	enoyl-CoA delta isomerase 2	-0.137181	0.0690726
222236	3	NAPEPLD	N-acyl phosphatidylethanolamine phospholipase D	-0.13718	0.455812
26747	7	NUFIP1	NUFIP1, FMR1 interacting protein 1	-0.137073	0.231375
326625	8	MMAB	methylmalonic aciduria (cobalamin deficiency) cblB type	-0.137026	0.52592
5128	7	CDK17	cyclin dependent kinase 17	-0.13701	0.00490978
30	19	ACAA1	acetyl-CoA acyltransferase 1	-0.13689	0.254595
23204	5	ARL6IP1	ADP ribosylation factor like GTPase 6 interacting protein 1	-0.136804	0.45991
5082	9	PDCL	phosducin like	-0.136705	0.225136
205327	5	C2orf69	chromosome 2 open reading frame 69	-0.136654	0.322367
132660	17	LIN54	lin-54 DREAM MuvB core complex component	-0.136636	0.234368
148867	5	SLC30A7	solute carrier family 30 member 7	-0.136625	0.891971
84310	8	C7orf50	chromosome 7 open reading frame 50	-0.136583	0.417513
79780	6	CCDC82	coiled-coil domain containing 82	-0.136566	0.0368303
22848	27	AAK1	AP2 associated kinase 1	-0.136553	0.0439362
51646	3	YPEL5	yippee like 5	-0.136475	0.500909
9789	14	SPCS2	signal peptidase complex subunit 2	-0.136351	0.133151
9328	26	GTF3C5	general transcription factor IIIC subunit 5	-0.136323	0.210463
55243	10	KIRREL	kin of IRRE like (Drosophila)	-0.136291	0.200322
5890	4	RAD51B	RAD51 paralog B	-0.13616	0.299077
7169	6	TPM2	tropomyosin 2 (beta)	-0.136018	0.307679
975	7	CD81	CD81 molecule	-0.136017	0.315233
8567	28	MADD	MAP kinase activating death domain	-0.135978	0.0200448
9658	5	ZNF516	zinc finger protein 516	-0.135966	0.212575
11329	16	STK38	serine/threonine kinase 38	-0.135942	0.172905
81502	9	HM13	histocompatibility minor 13	-0.135762	0.0980976
50	41	ACO2	aconitase 2	-0.135734	0.0150511
116092	12	DNTTIP1	deoxynucleotidyltransferase terminal interacting protein 1	-0.135709	0.228424
26953	13	RANBP6	RAN binding protein 6	-0.135693	0.146566
1802	9	DPH2	DPH2 homolog	-0.135569	0.114142
54984	17	PINX1	PIN2/TERF1 interacting, telomerase inhibitor 1	-0.135428	0.684655
79682	16	CENPU	centromere protein U	-0.135424	0.382025
124540	11	MSI2	musashi RNA binding protein 2	-0.135054	0.554567
26093	17	CCDC9	coiled-coil domain containing 9	-0.13499	0.0324241
5510	32	PPP1R7	protein phosphatase 1 regulatory subunit 7	-0.134932	0.0542873
306	13	ANXA3	annexin A3	-0.134776	0.103119
84128	25	WDR75	WD repeat domain 75	-0.134667	0.0695902
8907	20	AP1M1	adaptor related protein complex 1 mu 1 subunit	-0.134628	0.366862
10490	8	VTI1B	vesicle transport through interaction with t-SNAREs 1B	-0.134625	0.411652
6176	15	RPLP1	ribosomal protein lateral stalk subunit P1	-0.134592	0.711442
78988	3	MRPL57	mitochondrial ribosomal protein L57	-0.134278	0.357281
51631	19	LUC7L2	LUC7 like 2, pre-mRNA splicing factor	-0.134239	0.192796
81855	6	SFXN3	sideroflexin 3	-0.134239	0.182053
3920	4	LAMP2	lysosomal associated membrane protein 2	-0.134183	0.440425
10714	12	POLD3	DNA polymerase delta 3, accessory subunit	-0.134104	0.19814
9364	5	RAB28	RAB28, member RAS oncogene family	-0.134096	0.0614072
81562	9	LMAN2L	lectin, mannose binding 2 like	-0.134075	0.323388
963	5	CD53	CD53 molecule	-0.13396	0.242929
404636	10	FAM45A	family with sequence similarity 45 member A	-0.133948	0.198126
89941	12	RHOT2	ras homolog family member T2	-0.133938	0.246412
10723	12	SLC12A7	solute carrier family 12 member 7	-0.133933	0.106015
56947	12	MFF	mitochondrial fission factor	-0.133743	0.229668
221656	19	KDM1B	lysine demethylase 1B	-0.133599	0.107512
90459	10	ERI1	exoribonuclease 1	-0.133486	0.132704
10072	34	DPP3	dipeptidyl peptidase 3	-0.133476	0.188586
79792	15	GSDMD	gasdermin D	-0.133431	0.103497
5631	10	PRPS1	phosphoribosyl pyrophosphate synthetase 1	-0.133356	0.396111
64318	34	NOC3L	NOC3 like DNA replication regulator	-0.133314	0.0433207
83692	4	CD99L2	CD99 molecule like 2	-0.133258	0.261505
79133	7	NDUFAF5	NADH:ubiquinone oxidoreductase complex assembly factor 5	-0.133235	0.336607
2633	18	GBP1	guanylate binding protein 1	-0.133162	0.00527346
256356	5	GK5	glycerol kinase 5 (putative)	-0.133073	0.484921
3097	4	HIVEP2	human immunodeficiency virus type I enhancer binding protein 2	-0.133049	0.432578
5714	20	PSMD8	proteasome 26S subunit, non-ATPase 8	-0.132906	0.322647
11320	9	MGAT4A	mannosyl (alpha-1,3-)-glycoprotein beta-1,4-N-acetylglucosaminyltransferase, isozyme A	-0.132884	0.173227
83787	6	ARMC10	armadillo repeat containing 10	-0.132848	0.876486
11022	16	TDRKH	tudor and KH domain containing	-0.132827	0.131417
58513	43	EPS15L1	epidermal growth factor receptor pathway substrate 15 like 1	-0.132805	0.0398517
4835	7	NQO2	NAD(P)H quinone dehydrogenase 2	-0.132725	0.495342
4629	5	MYH11	myosin heavy chain 11	-0.132688	0.610785
55007	11	FAM118A	family with sequence similarity 118 member A	-0.132661	0.159799
7070	3	THY1	Thy-1 cell surface antigen	-0.13265	0.294237
51244	13	CCDC174	coiled-coil domain containing 174	-0.132596	0.375297
3695	5	ITGB7	integrin subunit beta 7	-0.132571	0.752203
84159	13	ARID5B	AT-rich interaction domain 5B	-0.132487	0.874626
23307	32	FKBP15	FK506 binding protein 15	-0.132445	0.0493216
79005	3	SCNM1	sodium channel modifier 1	-0.132374	0.493244
4710	3	NDUFB4	NADH:ubiquinone oxidoreductase subunit B4	-0.132359	0.199399
8631	7	SKAP1	src kinase associated phosphoprotein 1	-0.132272	0.425206
29920	17	PYCR2	pyrroline-5-carboxylate reductase family member 2	-0.132235	0.393118
10465	17	PPIH	peptidylprolyl isomerase H	-0.132228	0.240943
7803	3	PTP4A1	protein tyrosine phosphatase type IVA, member 1	-0.132202	0.708239
60488	17	MRPS35	mitochondrial ribosomal protein S35	-0.132197	0.601539
7867	12	MAPKAPK3	mitogen-activated protein kinase-activated protein kinase 3	-0.132027	0.252077
83874	9	TBC1D10A	TBC1 domain family member 10A	-0.131939	0.331711
91373	11	UAP1L1	UDP-N-acetylglucosamine pyrophosphorylase 1 like 1	-0.131886	0.0126451
9694	9	EMC2	ER membrane protein complex subunit 2	-0.131815	0.438719
286410	10	ATP11C	ATPase phospholipid transporting 11C	-0.131789	0.0062806
51231	11	VRK3	vaccinia related kinase 3	-0.131623	0.217233
8906	9	AP1G2	adaptor related protein complex 1 gamma 2 subunit	-0.131612	0.145237
3710	26	ITPR3	inositol 1,4,5-trisphosphate receptor type 3	-0.131572	0.0614492
4793	7	NFKBIB	NFKB inhibitor beta	-0.131572	0.196993
2944	4	GSTM1	glutathione S-transferase mu 1	-0.131529	0.726311
2799	12	GNS	glucosamine (N-acetyl)-6-sulfatase	-0.131369	0.137698
55623	21	THUMPD1	THUMP domain containing 1	-0.131246	0.26005
55662	9	HIF1AN	hypoxia inducible factor 1 alpha subunit inhibitor	-0.131177	0.0808505
112495	7	GTF3C6	general transcription factor IIIC subunit 6	-0.131114	0.304868
23786	12	BCL2L13	BCL2 like 13	-0.13109	0.0135543
81556	12	INTS14	integrator complex subunit 14	-0.131052	0.934396
53	6	ACP2	acid phosphatase 2, lysosomal	-0.130984	0.00181844
5211	20	PFKL	phosphofructokinase, liver type	-0.130968	0.190069
91875	16	TTC5	tetratricopeptide repeat domain 5	-0.130961	0.17878
6311	20	ATXN2	ataxin 2	-0.130926	0.391803
2745	8	GLRX	glutaredoxin	-0.130879	0.208393
58525	12	WIZ	widely interspaced zinc finger motifs	-0.130866	0.268891
10313	6	RTN3	reticulon 3	-0.130827	0.478906
51560	3	RAB6B	RAB6B, member RAS oncogene family	-0.130826	0.00254581
51341	8	ZBTB7A	zinc finger and BTB domain containing 7A	-0.130745	0.472681
9530	10	BAG4	BCL2 associated athanogene 4	-0.130716	0.487705
537	8	ATP6AP1	ATPase H+ transporting accessory protein 1	-0.130614	0.0103511
55177	11	RMDN3	regulator of microtubule dynamics 3	-0.130527	0.114282
9747	16	TCAF1	TRPM8 channel associated factor 1	-0.130429	0.0114981
9402	8	GRAP2	GRB2-related adaptor protein 2	-0.130384	0.59523
55125	12	CEP192	centrosomal protein 192	-0.130343	0.245125
51008	7	ASCC1	activating signal cointegrator 1 complex subunit 1	-0.130251	0.237907
63874	3	ABHD4	abhydrolase domain containing 4	-0.130227	0.952119
132	17	ADK	adenosine kinase	-0.130223	0.115695
203286	3	ANKS6	ankyrin repeat and sterile alpha motif domain containing 6	-0.130131	0.455518
8648	7	NCOA1	nuclear receptor coactivator 1	-0.130115	0.179913
51109	9	RDH11	retinol dehydrogenase 11 (all-trans/9-cis/11-cis)	-0.130099	0.123919
81887	24	LAS1L	LAS1 like, ribosome biogenesis factor	-0.129925	0.0206742
10273	18	STUB1	STIP1 homology and U-box containing protein 1	-0.129904	0.0351797
129531	8	MITD1	microtubule interacting and trafficking domain containing 1	-0.129879	0.45086
23306	5	NEMP1	nuclear envelope integral membrane protein 1	-0.129832	0.40656
5307	3	PITX1	paired like homeodomain 1	-0.12982	0.576081
55011	9	PIH1D1	PIH1 domain containing 1	-0.129817	0.217569
1917	8	EEF1A2	eukaryotic translation elongation factor 1 alpha 2	-0.129746	0.173898
57142	42	RTN4	reticulon 4	-0.129739	0.00836481
10239	6	AP3S2	adaptor related protein complex 3 sigma 2 subunit	-0.129686	0.0752693
5604	14	MAP2K1	mitogen-activated protein kinase kinase 1	-0.129537	0.174402
10541	13	ANP32B	acidic nuclear phosphoprotein 32 family member B	-0.129514	0.191397
400	9	ARL1	ADP ribosylation factor like GTPase 1	-0.12948	0.140257
10905	7	MAN1A2	mannosidase alpha class 1A member 2	-0.129478	0.332004
286053	12	NSMCE2	NSE2/MMS21 homolog, SMC5-SMC6 complex SUMO ligase	-0.129452	0.087173
84340	12	GFM2	G elongation factor mitochondrial 2	-0.129417	0.179298
79139	5	DERL1	derlin 1	-0.129375	0.301972
9859	53	CEP170	centrosomal protein 170	-0.129306	0.0184641
118460	11	EXOSC6	exosome component 6	-0.129201	0.16724
123207	5	C15orf40	chromosome 15 open reading frame 40	-0.129159	0.291887
4154	7	MBNL1	muscleblind like splicing regulator 1	-0.129074	0.0731571
123228	3	SENP8	SUMO/sentrin peptidase family member, NEDD8 specific	-0.129029	0.059323
84193	25	SETD3	SET domain containing 3	-0.128984	0.380487
10613	10	ERLIN1	ER lipid raft associated 1	-0.128943	0.124577
60561	15	RINT1	RAD50 interactor 1	-0.128918	0.116226
117177	10	RAB3IP	RAB3A interacting protein	-0.12891	0.0710169
26086	10	GPSM1	G-protein signaling modulator 1	-0.128708	0.289495
27347	12	STK39	serine/threonine kinase 39	-0.128702	0.0894671
10565	37	ARFGEF1	ADP ribosylation factor guanine nucleotide exchange factor 1	-0.128558	0.0142398
90701	6	SEC11C	SEC11 homolog C, signal peptidase complex subunit	-0.128485	0.144426
23341	15	DNAJC16	DnaJ heat shock protein family (Hsp40) member C16	-0.128395	0.34893
9404	15	LPXN	leupaxin	-0.128273	0.566373
54834	11	GDAP2	ganglioside induced differentiation associated protein 2	-0.12819	0.26731
22864	4	R3HDM2	R3H domain containing 2	-0.128142	0.350804
196463	6	PLBD2	phospholipase B domain containing 2	-0.128132	0.238761
2235	27	FECH	ferrochelatase	-0.128074	0.065086
26207	4	PITPNC1	phosphatidylinositol transfer protein, cytoplasmic 1	-0.128019	0.482529
8634	16	RTCA	RNA 3'-terminal phosphate cyclase	-0.127942	0.340159
2720	9	GLB1	galactosidase beta 1	-0.127798	0.0641348
81542	16	TMX1	thioredoxin related transmembrane protein 1	-0.127776	0.324479
2000	3	ELF4	E74 like ETS transcription factor 4	-0.127702	0.484166
2180	16	ACSL1	acyl-CoA synthetase long-chain family member 1	-0.127695	0.0419639
10293	8	TRAIP	TRAF interacting protein	-0.127666	0.0353896
63908	5	NAPB	NSF attachment protein beta	-0.127548	0.775031
5575	5	PRKAR1B	protein kinase cAMP-dependent type I regulatory subunit beta	-0.127444	0.214743
9522	8	SCAMP1	secretory carrier membrane protein 1	-0.127442	0.022115
2629	6	GBA	glucosylceramidase beta	-0.127427	0.0268429
4580	12	MTX1	metaxin 1	-0.127374	0.107721
126003	7	TRAPPC5	trafficking protein particle complex 5	-0.127348	0.556749
8803	25	SUCLA2	succinate-CoA ligase ADP-forming beta subunit	-0.127323	0.120632
137964	10	GPAT4	glycerol-3-phosphate acyltransferase 4	-0.127312	0.167898
64750	3	SMURF2	SMAD specific E3 ubiquitin protein ligase 2	-0.127283	0.0796055
84298	9	LLPH	LLP homolog, long-term synaptic facilitation	-0.127217	0.885159
79029	25	SPATA5L1	spermatogenesis associated 5 like 1	-0.127198	0.738607
10311	6	DSCR3	DSCR3 arrestin fold containing	-0.127197	0.719024
23030	6	KDM4B	lysine demethylase 4B	-0.127175	0.389243
4702	13	NDUFA8	NADH:ubiquinone oxidoreductase subunit A8	-0.127098	0.15756
83593	8	RASSF5	Ras association domain family member 5	-0.127075	0.871423
8518	39	IKBKAP	inhibitor of kappa light polypeptide gene enhancer in B-cells, kinase complex-associated protein	-0.127071	0.0362149
915	7	CD3D	CD3d molecule	-0.127035	0.282165
10092	12	ARPC5	actin related protein 2/3 complex subunit 5	-0.126957	0.0368163
84816	10	RTN4IP1	reticulon 4 interacting protein 1	-0.126885	0.257574
151987	21	PPP4R2	protein phosphatase 4 regulatory subunit 2	-0.126836	0.102294
3840	10	KPNA4	karyopherin subunit alpha 4	-0.126806	0.203609
10956	24	OS9	OS9, endoplasmic reticulum lectin	-0.1268	0.045335
4898	36	NRDC	nardilysin convertase	-0.126743	0.345055
10687	11	PNMA2	paraneoplastic Ma antigen 2	-0.126706	0.0810463
6815	5	STYX	serine/threonine/tyrosine interacting protein	-0.126639	0.708938
8527	3	DGKD	diacylglycerol kinase delta	-0.126636	0.269926
2771	14	GNAI2	G protein subunit alpha i2	-0.126596	0.117905
4509	3	ATP8	ATP synthase F0 subunit 8	-0.126558	0.568723
7916	10	PRRC2A	proline rich coiled-coil 2A	-0.126545	0.0711009
3683	24	ITGAL	integrin subunit alpha L	-0.126489	0.0311092
79641	3	ROGDI	rogdi homolog	-0.126375	0.521108
10940	35	POP1	POP1 homolog, ribonuclease P/MRP subunit	-0.126369	0.147084
10245	7	TIMM17B	translocase of inner mitochondrial membrane 17B	-0.126355	0.166653
29960	7	MRM2	mitochondrial rRNA methyltransferase 2	-0.126218	0.763813
60481	4	ELOVL5	ELOVL fatty acid elongase 5	-0.126149	0.502644
6449	16	SGTA	small glutamine rich tetratricopeptide repeat containing alpha	-0.126129	0.268289
5165	16	PDK3	pyruvate dehydrogenase kinase 3	-0.126128	0.068611
4597	13	MVD	mevalonate diphosphate decarboxylase	-0.125969	0.0719961
26205	11	GMEB2	glucocorticoid modulatory element binding protein 2	-0.125909	0.302504
79759	8	ZNF668	zinc finger protein 668	-0.125902	0.208728
64778	5	FNDC3B	fibronectin type III domain containing 3B	-0.125881	0.0235837
55975	12	KLHL7	kelch like family member 7	-0.12588	0.695188
91869	7	RFT1	RFT1 homolog	-0.125775	0.469185
23122	51	CLASP2	cytoplasmic linker associated protein 2	-0.125738	0.03255
9805	18	SCRN1	secernin 1	-0.125652	0.165044
8148	28	TAF15	TATA-box binding protein associated factor 15	-0.12565	0.172668
166378	40	SPATA5	spermatogenesis associated 5	-0.125627	0.153042
57446	9	NDRG3	NDRG family member 3	-0.125442	0.0894391
64795	13	RMND5A	required for meiotic nuclear division 5 homolog A	-0.125409	0.220646
8897	15	MTMR3	myotubularin related protein 3	-0.125291	0.171395
10007	9	GNPDA1	glucosamine-6-phosphate deaminase 1	-0.125245	0.687271
28970	12	C11orf54	chromosome 11 open reading frame 54	-0.125132	0.171255
29079	14	MED4	mediator complex subunit 4	-0.125124	0.322912
9063	5	PIAS2	protein inhibitor of activated STAT 2	-0.125111	0.861561
29028	50	ATAD2	ATPase family, AAA domain containing 2	-0.12509	0.0277521
63943	3	FKBPL	FK506 binding protein like	-0.124937	0.809442
2495	11	FTH1	ferritin heavy chain 1	-0.124888	0.284138
6648	10	SOD2	superoxide dismutase 2	-0.124831	0.310743
252969	4	NEIL2	nei like DNA glycosylase 2	-0.124774	0.0784445
51322	11	WAC	WW domain containing adaptor with coiled-coil	-0.124749	0.409917
54707	3	GPN2	GPN-loop GTPase 2	-0.124717	0.473045
57488	37	ESYT2	extended synaptotagmin 2	-0.124635	0.226703
84067	7	FAM160A2	family with sequence similarity 160 member A2	-0.124615	0.332578
60526	14	LDAH	lipid droplet associated hydrolase	-0.124575	0.597902
10285	19	SMNDC1	survival motor neuron domain containing 1	-0.124561	0.313009
3903	3	LAIR1	leukocyte associated immunoglobulin like receptor 1	-0.124464	0.00689607
8666	36	EIF3G	eukaryotic translation initiation factor 3 subunit G	-0.124462	0.0771437
283373	18	ANKRD52	ankyrin repeat domain 52	-0.124457	0.464946
55153	21	SDAD1	SDA1 domain containing 1	-0.124418	0.225864
8895	24	CPNE3	copine 3	-0.124318	0.105162
51816	5	CECR1	cat eye syndrome chromosome region, candidate 1	-0.124273	0.387299
51019	5	WASHC3	WASH complex subunit 3	-0.124225	0.314492
7001	12	PRDX2	peroxiredoxin 2	-0.124165	0.267464
55789	10	DEPDC1B	DEP domain containing 1B	-0.124082	0.172542
9750	11	FAM65B	family with sequence similarity 65 member B	-0.123964	0.212687
4082	6	MARCKS	myristoylated alanine rich protein kinase C substrate	-0.123938	0.452189
3151	24	HMGN2	high mobility group nucleosomal binding domain 2	-0.123876	0.133949
9448	35	MAP4K4	mitogen-activated protein kinase kinase kinase kinase 4	-0.123862	0.031389
79711	32	IPO4	importin 4	-0.123844	0.146356
150684	7	COMMD1	copper metabolism domain containing 1	-0.123834	0.260008
55738	17	ARFGAP1	ADP ribosylation factor GTPase activating protein 1	-0.123796	0.0626241
9049	16	AIP	aryl hydrocarbon receptor interacting protein	-0.123783	0.0921667
28960	15	DCPS	decapping enzyme, scavenger	-0.123712	0.186865
301	23	ANXA1	annexin A1	-0.123711	0.136313
85378	16	TUBGCP6	tubulin gamma complex associated protein 6	-0.123671	0.195356
5236	32	PGM1	phosphoglucomutase 1	-0.123663	0.3866
79066	19	METTL16	methyltransferase like 16	-0.123597	0.106141
1266	6	CNN3	calponin 3	-0.123593	0.385047
28992	9	MACROD1	MACRO domain containing 1	-0.123541	0.291481
2314	52	FLII	FLII, actin remodeling protein	-0.123522	0.0168975
90410	3	IFT20	intraflagellar transport 20	-0.123508	0.0518254
81831	4	NETO2	neuropilin and tolloid like 2	-0.123505	0.482207
5469	42	MED1	mediator complex subunit 1	-0.1235	0.0345503
26156	42	RSL1D1	ribosomal L1 domain containing 1	-0.123311	0.60435
5594	20	MAPK1	mitogen-activated protein kinase 1	-0.12331	0.140159
23255	7	MTCL1	microtubule crosslinking factor 1	-0.123295	0.0377395
3932	29	LCK	LCK proto-oncogene, Src family tyrosine kinase	-0.123284	0.0919429
4150	5	MAZ	MYC associated zinc finger protein	-0.123278	0.674038
55339	37	WDR33	WD repeat domain 33	-0.123194	0.398377
1635	8	DCTD	dCMP deaminase	-0.123189	0.503497
7027	8	TFDP1	transcription factor Dp-1	-0.123171	0.0423136
25950	3	RWDD3	RWD domain containing 3	-0.123125	0.225038
6601	43	SMARCC2	SWI/SNF related, matrix associated, actin dependent regulator of chromatin subfamily c member 2	-0.123066	0.0273325
8846	8	ALKBH1	alkB homolog 1, histone H2A dioxygenase	-0.123056	0.986697
388272	3	C16orf87	chromosome 16 open reading frame 87	-0.123041	0.409652
64215	10	DNAJC1	DnaJ heat shock protein family (Hsp40) member C1	-0.123009	0.235711
28972	3	SPCS1	signal peptidase complex subunit 1	-0.122998	0.63918
79884	7	MAP9	microtubule associated protein 9	-0.122991	0.462806
9440	20	MED17	mediator complex subunit 17	-0.12295	0.126032
55178	7	MRM3	mitochondrial rRNA methyltransferase 3	-0.122848	0.199706
10133	8	OPTN	optineurin	-0.122807	0.744734
2961	18	GTF2E2	general transcription factor IIE subunit 2	-0.122793	0.421583
22883	10	CLSTN1	calsyntenin 1	-0.122724	0.289901
2074	3	ERCC6	ERCC excision repair 6, chromatin remodeling factor	-0.122642	0.514981
6674	9	SPAG1	sperm associated antigen 1	-0.122456	0.170164
51428	31	DDX41	DEAD-box helicase 41	-0.122421	0.319947
1039	9	CDR2	cerebellar degeneration related protein 2	-0.122406	0.83683
55206	33	SBNO1	strawberry notch homolog 1	-0.122404	0.395216
23092	12	ARHGAP26	Rho GTPase activating protein 26	-0.122392	0.0176528
5955	29	RCN2	reticulocalbin 2	-0.122359	0.167114
81539	6	SLC38A1	solute carrier family 38 member 1	-0.122203	0.124269
7743	6	ZNF189	zinc finger protein 189	-0.122194	0.516352
7317	80	UBA1	ubiquitin like modifier activating enzyme 1	-0.122131	0.105427
221908	5	PPP1R35	protein phosphatase 1 regulatory subunit 35	-0.122128	0.670653
84733	12	CBX2	chromobox 2	-0.122123	0.0352357
84612	5	PARD6B	par-6 family cell polarity regulator beta	-0.122119	0.234187
55161	6	TMEM33	transmembrane protein 33	-0.122115	0.461645
10640	23	EXOC5	exocyst complex component 5	-0.122114	0.260988
90580	10	TIMM29	translocase of inner mitochondrial membrane 29	-0.122066	0.0274864
29880	14	ALG5	ALG5, dolichyl-phosphate beta-glucosyltransferase	-0.122045	0.0676598
27086	8	FOXP1	forkhead box P1	-0.122021	0.177619
8662	69	EIF3B	eukaryotic translation initiation factor 3 subunit B	-0.121905	0.0503847
1777	9	DNASE2	deoxyribonuclease 2, lysosomal	-0.12188	0.411582
51125	6	GOLGA7	golgin A7	-0.121836	0.311988
9726	4	ZNF646	zinc finger protein 646	-0.121819	0.00552525
54858	3	PGPEP1	pyroglutamyl-peptidase I	-0.121748	0.517107
10006	13	ABI1	abl interactor 1	-0.121723	0.220688
883	6	KYAT1	kynurenine aminotransferase 1	-0.121681	0.225402
8237	37	USP11	ubiquitin specific peptidase 11	-0.121597	0.0243111
145553	8	MDP1	magnesium dependent phosphatase 1	-0.121595	0.43988
2534	6	FYN	FYN proto-oncogene, Src family tyrosine kinase	-0.121586	0.341181
1454	6	CSNK1E	casein kinase 1 epsilon	-0.121542	0.497972
5007	34	OSBP	oxysterol binding protein	-0.121514	0.158987
222658	4	KCTD20	potassium channel tetramerization domain containing 20	-0.121454	0.330843
23592	24	LEMD3	LEM domain containing 3	-0.121423	0.188963
998	15	CDC42	cell division cycle 42	-0.121341	0.68155
9794	5	MAML1	mastermind like transcriptional coactivator 1	-0.121338	0.41589
5922	32	RASA2	RAS p21 protein activator 2	-0.121297	0.0710029
54677	18	CROT	carnitine O-octanoyltransferase	-0.121244	0.32087
4008	53	LMO7	LIM domain 7	-0.12124	0.0121136
9703	4	KIAA0100	KIAA0100	-0.121227	0.558582
51747	25	LUC7L3	LUC7 like 3 pre-mRNA splicing factor	-0.121148	0.358749
56996	6	SLC12A9	solute carrier family 12 member 9	-0.121056	0.237418
6319	7	SCD	stearoyl-CoA desaturase	-0.121038	0.0948384
9043	29	SPAG9	sperm associated antigen 9	-0.120978	0.0758568
6560	4	SLC12A4	solute carrier family 12 member 4	-0.120963	0.682305
23180	14	RFTN1	raftlin, lipid raft linker 1	-0.120943	0.250035
8834	3	TMEM11	transmembrane protein 11	-0.120929	0.404266
163	24	AP2B1	adaptor related protein complex 2 beta 1 subunit	-0.120872	0.473087
6809	3	STX3	syntaxin 3	-0.120864	0.702406
25813	25	SAMM50	SAMM50 sorting and assembly machinery component	-0.120856	0.0427193
54462	4	CCSER2	coiled-coil serine rich protein 2	-0.120774	0.44665
6738	22	TROVE2	TROVE domain family member 2	-0.120656	0.0672122
51451	12	LCMT1	leucine carboxyl methyltransferase 1	-0.12065	0.285578
3191	69	HNRNPL	heterogeneous nuclear ribonucleoprotein L	-0.120592	0.0551686
10920	10	COPS8	COP9 signalosome subunit 8	-0.120577	0.368667
135114	8	HINT3	histidine triad nucleotide binding protein 3	-0.120557	0.427486
11331	24	PHB2	prohibitin 2	-0.120526	0.156861
11201	6	POLI	DNA polymerase iota	-0.120524	0.206141
151636	23	DTX3L	deltex E3 ubiquitin ligase 3L	-0.120515	0.0856763
6470	15	SHMT1	serine hydroxymethyltransferase 1	-0.120509	0.33974
6275	3	S100A4	S100 calcium binding protein A4	-0.120508	0.0644845
23708	15	GSPT2	G1 to S phase transition 2	-0.120501	0.467086
10574	70	CCT7	chaperonin containing TCP1 subunit 7	-0.120482	0.0533641
58472	22	SQRDL	sulfide quinone reductase-like (yeast)	-0.120431	0.0124493
51133	3	KCTD3	potassium channel tetramerization domain containing 3	-0.120424	0.33006
253725	9	WASHC2C	WASH complex subunit 2C	-0.120416	0.282865
3156	8	HMGCR	3-hydroxy-3-methylglutaryl-CoA reductase	-0.120409	0.242971
8559	15	PRPF18	pre-mRNA processing factor 18	-0.1204	0.150091
54914	24	FOCAD	focadhesin	-0.120363	0.557826
100137047	4	JMJD7	jumonji domain containing 7	-0.120358	0.409092
5605	15	MAP2K2	mitogen-activated protein kinase kinase 2	-0.120341	0.020898
23201	3	FAM168A	family with sequence similarity 168 member A	-0.120274	0.566807
23108	11	RAP1GAP2	RAP1 GTPase activating protein 2	-0.120194	0.835138
51002	12	TPRKB	TP53RK binding protein	-0.120179	0.717933
84142	11	FAM175A	family with sequence similarity 175 member A	-0.120039	0.181228
84986	16	ARHGAP19	Rho GTPase activating protein 19	-0.120025	0.0246888
9997	5	SCO2	SCO2, cytochrome c oxidase assembly protein	-0.119876	0.299063
5435	8	POLR2F	RNA polymerase II subunit F	-0.119842	0.403833
9790	34	BMS1	BMS1, ribosome biogenesis factor	-0.119772	0.24139
22796	15	COG2	component of oligomeric golgi complex 2	-0.119728	0.232816
2987	13	GUK1	guanylate kinase 1	-0.11966	0.0753672
4218	11	RAB8A	RAB8A, member RAS oncogene family	-0.119654	0.403133
51530	16	ZC3HC1	zinc finger C3HC-type containing 1	-0.119636	0.334005
6773	12	STAT2	signal transducer and activator of transcription 2	-0.119561	0.0987691
55275	15	VPS53	VPS53, GARP complex subunit	-0.119557	0.468709
51649	9	MRPS23	mitochondrial ribosomal protein S23	-0.119545	0.977703
9636	7	ISG15	ISG15 ubiquitin-like modifier	-0.11954	0.588922
9791	5	PTDSS1	phosphatidylserine synthase 1	-0.119498	0.636732
5877	5	RABIF	RAB interacting factor	-0.119439	0.0107148
123096	7	SLC25A29	solute carrier family 25 member 29	-0.119437	0.230969
8826	114	IQGAP1	IQ motif containing GTPase activating protein 1	-0.11939	0.0277941
51564	8	HDAC7	histone deacetylase 7	-0.119316	0.0442719
29890	16	RBM15B	RNA binding motif protein 15B	-0.119263	0.442006
5832	32	ALDH18A1	aldehyde dehydrogenase 18 family member A1	-0.11915	0.187243
8073	5	PTP4A2	protein tyrosine phosphatase type IVA, member 2	-0.119144	0.497538
65065	3	NBEAL1	neurobeachin like 1	-0.119143	0.820325
10159	13	ATP6AP2	ATPase H+ transporting accessory protein 2	-0.119107	0.274808
867	21	CBL	Cbl proto-oncogene	-0.119106	0.109344
5954	26	RCN1	reticulocalbin 1	-0.119093	0.699748
84541	15	KBTBD8	kelch repeat and BTB domain containing 8	-0.119056	0.089565
23367	63	LARP1	La ribonucleoprotein domain family member 1	-0.119051	0.195902
474344	9	GIMAP6	GTPase, IMAP family member 6	-0.118968	0.576752
25801	3	GCA	grancalcin	-0.118944	0.977381
10844	32	TUBGCP2	tubulin gamma complex associated protein 2	-0.118938	0.217205
10667	9	FARS2	phenylalanyl-tRNA synthetase 2, mitochondrial	-0.118879	0.305134
55656	14	INTS8	integrator complex subunit 8	-0.118824	0.0520632
653269	5	POTEI	POTE ankyrin domain family member I	-0.118791	0.537068
55750	14	AGK	acylglycerol kinase	-0.118752	0.135418
2775	5	GNAO1	G protein subunit alpha o1	-0.118739	0.0752833
9183	29	ZW10	zw10 kinetochore protein	-0.118737	0.181536
79171	11	RBM42	RNA binding motif protein 42	-0.11866	0.259477
55219	8	TMEM57	transmembrane protein 57	-0.118659	0.874444
26589	12	MRPL46	mitochondrial ribosomal protein L46	-0.118621	0.169772
23215	96	PRRC2C	proline rich coiled-coil 2C	-0.118577	0.0102672
23093	5	TTLL5	tubulin tyrosine ligase like 5	-0.118568	0.632354
3556	8	IL1RAP	interleukin 1 receptor accessory protein	-0.118543	0.107651
8914	36	TIMELESS	timeless circadian clock	-0.118532	0.102728
23435	29	TARDBP	TAR DNA binding protein	-0.11846	0.0414184
84726	50	PRRC2B	proline rich coiled-coil 2B	-0.118438	0.0341446
9497	16	SLC4A7	solute carrier family 4 member 7	-0.11842	0.212981
92822	4	ZNF276	zinc finger protein 276	-0.118411	0.162191
9129	38	PRPF3	pre-mRNA processing factor 3	-0.118344	0.186306
9867	12	PJA2	praja ring finger ubiquitin ligase 2	-0.118294	0.408113
3981	16	LIG4	DNA ligase 4	-0.118191	0.39544
3430	4	IFI35	interferon induced protein 35	-0.118179	0.198419
5451	6	POU2F1	POU class 2 homeobox 1	-0.118145	0.32999
56288	21	PARD3	par-3 family cell polarity regulator	-0.118128	0.0898447
6874	19	TAF4	TATA-box binding protein associated factor 4	-0.11811	0.425598
64785	14	GINS3	GINS complex subunit 3	-0.117908	0.162079
6996	6	TDG	thymine DNA glycosylase	-0.117872	0.293006
821	58	CANX	calnexin	-0.117821	0.016282
51166	4	AADAT	aminoadipate aminotransferase	-0.117573	0.607274
9235	5	IL32	interleukin 32	-0.117558	0.945475
8888	31	MCM3AP	minichromosome maintenance complex component 3 associated protein	-0.117457	0.0222129
10558	19	SPTLC1	serine palmitoyltransferase long chain base subunit 1	-0.117457	0.308896
23234	21	DNAJC9	DnaJ heat shock protein family (Hsp40) member C9	-0.117449	0.164163
64087	20	MCCC2	methylcrotonoyl-CoA carboxylase 2	-0.117365	0.0441181
79075	17	DSCC1	DNA replication and sister chromatid cohesion 1	-0.117342	0.949252
23345	47	SYNE1	spectrin repeat containing nuclear envelope protein 1	-0.11734	0.0219052
10067	17	SCAMP3	secretory carrier membrane protein 3	-0.11728	0.13434
9989	20	PPP4R1	protein phosphatase 4 regulatory subunit 1	-0.117221	0.164303
55705	28	IPO9	importin 9	-0.117213	0.0687649
144348	4	ZNF664	zinc finger protein 664	-0.117052	0.0245909
831	27	CAST	calpastatin	-0.117047	0.150525
3183	33	HNRNPC	heterogeneous nuclear ribonucleoprotein C (C1/C2)	-0.116995	0.136872
54516	4	MTRF1L	mitochondrial translational release factor 1 like	-0.116991	0.0906001
54467	8	ANKIB1	ankyrin repeat and IBR domain containing 1	-0.116919	0.326899
25777	25	SUN2	Sad1 and UNC84 domain containing 2	-0.116911	0.378207
3727	3	JUND	JunD proto-oncogene, AP-1 transcription factor subunit	-0.116846	0.184865
10276	12	NET1	neuroepithelial cell transforming 1	-0.116817	0.267058
124245	35	ZC3H18	zinc finger CCCH-type containing 18	-0.116726	0.236802
1719	13	DHFR	dihydrofolate reductase	-0.116632	0.106574
513	7	ATP5D	ATP synthase, H+ transporting, mitochondrial F1 complex, delta subunit	-0.116626	0.874388
51633	16	OTUD6B	OTU domain containing 6B	-0.116623	0.535725
4728	6	NDUFS8	NADH:ubiquinone oxidoreductase core subunit S8	-0.116588	0.197328
201292	7	TRIM65	tripartite motif containing 65	-0.116536	0.347699
7586	18	ZKSCAN1	zinc finger with KRAB and SCAN domains 1	-0.116481	0.116883
55183	95	RIF1	replication timing regulatory factor 1	-0.116457	0.016254
116254	3	GINM1	glycoprotein integral membrane 1	-0.116411	0.424353
57465	11	TBC1D24	TBC1 domain family member 24	-0.116363	0.309666
10845	27	CLPX	caseinolytic mitochondrial matrix peptidase chaperone subunit	-0.116358	0.431697
58509	11	CACTIN	cactin, spliceosome C complex subunit	-0.116307	0.592642
23167	6	EFR3A	EFR3 homolog A	-0.116213	0.0778291
154810	4	AMOTL1	angiomotin like 1	-0.116193	0.358344
5585	32	PKN1	protein kinase N1	-0.116153	0.341446
92241	25	RCSD1	RCSD domain containing 1	-0.116067	0.387816
11232	5	POLG2	DNA polymerase gamma 2, accessory subunit	-0.116067	0.313051
7328	8	UBE2H	ubiquitin conjugating enzyme E2 H	-0.116063	0.718562
23509	8	POFUT1	protein O-fucosyltransferase 1	-0.11603	0.0153868
79763	5	ISOC2	isochorismatase domain containing 2	-0.115987	0.563268
55174	17	INTS10	integrator complex subunit 10	-0.115984	0.58583
6632	10	SNRPD1	small nuclear ribonucleoprotein D1 polypeptide	-0.11596	0.249
83892	11	KCTD10	potassium channel tetramerization domain containing 10	-0.115895	0.82515
81545	17	FBXO38	F-box protein 38	-0.115894	0.140117
1478	10	CSTF2	cleavage stimulation factor subunit 2	-0.115888	0.233641
134359	10	POC5	POC5 centriolar protein	-0.115856	0.349098
79644	5	SRD5A3	steroid 5 alpha-reductase 3	-0.115796	0.611582
79080	21	CCDC86	coiled-coil domain containing 86	-0.11579	0.313582
118426	11	BORCS5	BLOC-1 related complex subunit 5	-0.115733	0.278668
83986	6	FAM234A	family with sequence similarity 234 member A	-0.115705	0.488362
51684	9	SUFU	SUFU negative regulator of hedgehog signaling	-0.115694	0.32564
284058	25	KANSL1	KAT8 regulatory NSL complex subunit 1	-0.115677	0.155756
7167	23	TPI1	triosephosphate isomerase 1	-0.115633	0.728326
11079	4	RER1	retention in endoplasmic reticulum sorting receptor 1	-0.115632	0.300336
140901	7	STK35	serine/threonine kinase 35	-0.115581	0.455448
23787	8	MTCH1	mitochondrial carrier 1	-0.115559	0.0590712
81554	3	RCC1L	RCC1 like	-0.115499	0.76054
23203	26	PMPCA	peptidase, mitochondrial processing alpha subunit	-0.115442	0.351895
4221	17	MEN1	menin 1	-0.115413	0.533599
7764	25	ZNF217	zinc finger protein 217	-0.115391	0.0555043
84722	3	PSRC1	proline and serine rich coiled-coil 1	-0.115369	0.0257938
131118	6	DNAJC19	DnaJ heat shock protein family (Hsp40) member C19	-0.115355	0.392041
5682	22	PSMA1	proteasome subunit alpha 1	-0.115325	0.456134
84146	11	ZNF644	zinc finger protein 644	-0.11532	0.110351
29959	12	NRBP1	nuclear receptor binding protein 1	-0.115177	0.359603
22898	10	DENND3	DENN domain containing 3	-0.115171	0.736271
397	37	ARHGDIB	Rho GDP dissociation inhibitor beta	-0.115113	0.336243
10577	6	NPC2	NPC intracellular cholesterol transporter 2	-0.114853	0.927235
84319	9	CMSS1	cms1 ribosomal small subunit homolog (yeast)	-0.114817	0.58888
54867	13	TMEM214	transmembrane protein 214	-0.114772	0.112981
30968	32	STOML2	stomatin like 2	-0.114767	0.20663
9308	4	CD83	CD83 molecule	-0.114689	0.310617
6811	13	STX5	syntaxin 5	-0.114662	0.622311
23214	12	XPO6	exportin 6	-0.114585	0.0265911
6416	9	MAP2K4	mitogen-activated protein kinase kinase 4	-0.114457	0.376388
10535	20	RNASEH2A	ribonuclease H2 subunit A	-0.114435	0.474136
58477	15	SRPRB	SRP receptor beta subunit	-0.114412	0.586767
64983	6	MRPL32	mitochondrial ribosomal protein L32	-0.114318	0.191439
9994	25	CASP8AP2	caspase 8 associated protein 2	-0.114283	0.167366
55100	26	WDR70	WD repeat domain 70	-0.114215	0.286418
206338	3	LVRN	laeverin	-0.114204	0.0937194
133418	8	EMB	embigin	-0.114069	0.0573926
55824	5	PAG1	phosphoprotein membrane anchor with glycosphingolipid microdomains 1	-0.114059	0.073311
514	3	ATP5E	ATP synthase, H+ transporting, mitochondrial F1 complex, epsilon subunit	-0.114011	0.555266
25949	13	SYF2	SYF2 pre-mRNA splicing factor	-0.113912	0.184599
27341	14	RRP7A	ribosomal RNA processing 7 homolog A	-0.113894	0.211932
81034	5	SLC25A32	solute carrier family 25 member 32	-0.11385	0.373269
26292	9	MYCBP	MYC binding protein	-0.113846	0.193426
79811	44	SLTM	SAFB like transcription modulator	-0.113839	0.0765841
587	13	BCAT2	branched chain amino acid transaminase 2	-0.113833	0.0215834
92609	11	TIMM50	translocase of inner mitochondrial membrane 50	-0.113779	0.151895
8540	35	AGPS	alkylglycerone phosphate synthase	-0.113693	0.0470415
10569	25	SLU7	SLU7 homolog, splicing factor	-0.113631	0.094223
51439	7	FAM8A1	family with sequence similarity 8 member A1	-0.113614	0.30407
6135	14	RPL11	ribosomal protein L11	-0.113588	0.162121
5429	7	POLH	DNA polymerase eta	-0.113571	0.142859
55599	9	RNPC3	RNA binding region (RNP1, RRM) containing 3	-0.113567	0.239572
10777	8	ARPP21	cAMP regulated phosphoprotein 21	-0.113536	0.544034
153642	3	ARSK	arylsulfatase family member K	-0.113525	0.249601
5436	5	POLR2G	RNA polymerase II subunit G	-0.11349	0.361561
8893	12	EIF2B5	eukaryotic translation initiation factor 2B subunit epsilon	-0.113476	0.289327
26115	8	TANC2	tetratricopeptide repeat, ankyrin repeat and coiled-coil containing 2	-0.113413	0.0995104
5547	9	PRCP	prolylcarboxypeptidase	-0.113326	0.087229
10190	10	TXNDC9	thioredoxin domain containing 9	-0.113316	0.209246
148362	17	BROX	BRO1 domain and CAAX motif containing	-0.113267	0.173731
7410	11	VAV2	vav guanine nucleotide exchange factor 2	-0.113261	0.69779
57109	22	REXO4	REX4 homolog, 3'-5' exonuclease	-0.113257	0.0268569
132001	7	TAMM41	TAM41 mitochondrial translocator assembly and maintenance homolog	-0.113246	0.752427
116228	3	COX20	COX20, cytochrome c oxidase assembly factor	-0.113179	0.352301
11116	15	FGFR1OP	FGFR1 oncogene partner	-0.11312	0.203273
6599	60	SMARCC1	SWI/SNF related, matrix associated, actin dependent regulator of chromatin subfamily c member 1	-0.113089	0.0109945
2634	3	GBP2	guanylate binding protein 2	-0.113028	0.459057
84678	20	KDM2B	lysine demethylase 2B	-0.112968	0.238901
23244	62	PDS5A	PDS5 cohesin associated factor A	-0.112965	0.059267
81928	4	CABLES2	Cdk5 and Abl enzyme substrate 2	-0.112927	0.331865
483	21	ATP1B3	ATPase Na+/K+ transporting subunit beta 3	-0.112864	0.490152
6314	5	ATXN7	ataxin 7	-0.112758	0.261113
10454	14	TAB1	TGF-beta activated kinase 1 (MAP3K7) binding protein 1	-0.112757	0.24367
58486	8	ZBED5	zinc finger BED-type containing 5	-0.11272	0.397972
91754	26	NEK9	NIMA related kinase 9	-0.112663	0.0916212
57326	11	PBXIP1	PBX homeobox interacting protein 1	-0.112644	0.211358
27161	25	AGO2	argonaute 2, RISC catalytic component	-0.112499	0.376934
65095	20	KRI1	KRI1 homolog	-0.11247	0.258624
221830	14	TWISTNB	TWIST neighbor	-0.112463	0.687579
10526	20	IPO8	importin 8	-0.11246	0.0889215
51780	47	KDM3B	lysine demethylase 3B	-0.112445	0.129445
8776	16	MTMR1	myotubularin related protein 1	-0.112364	0.482109
9937	3	DCLRE1A	DNA cross-link repair 1A	-0.112348	0.615555
10235	8	RASGRP2	RAS guanyl releasing protein 2	-0.112308	0.240313
7272	18	TTK	TTK protein kinase	-0.112278	0.231641
7386	11	UQCRFS1	ubiquinol-cytochrome c reductase, Rieske iron-sulfur polypeptide 1	-0.112248	0.668065
126133	14	ALDH16A1	aldehyde dehydrogenase 16 family member A1	-0.112216	0.1255
51368	10	TEX264	testis expressed 264	-0.112165	0.338005
11212	12	PROSC	proline synthetase cotranscribed homolog (bacterial)	-0.112163	0.259547
5256	11	PHKA2	phosphorylase kinase regulatory subunit alpha 2	-0.112148	0.736173
9811	10	CTIF	cap binding complex dependent translation initiation factor	-0.112147	0.221751
726	5	CAPN5	calpain 5	-0.112094	0.491216
1163	3	CKS1B	CDC28 protein kinase regulatory subunit 1B	-0.112041	0.330606
79833	5	GEMIN6	gem nuclear organelle associated protein 6	-0.112029	0.662722
5058	14	PAK1	p21 (RAC1) activated kinase 1	-0.11197	0.589369
7536	37	SF1	splicing factor 1	-0.111957	0.203959
9276	59	COPB2	coatomer protein complex subunit beta 2	-0.11192	0.0216534
5588	25	PRKCQ	protein kinase C theta	-0.111882	0.351126
64897	10	C12orf43	chromosome 12 open reading frame 43	-0.111855	0.650706
642	30	BLMH	bleomycin hydrolase	-0.111811	0.456344
81857	5	MED25	mediator complex subunit 25	-0.111738	0.14472
63875	6	MRPL17	mitochondrial ribosomal protein L17	-0.111712	0.624507
80012	7	PHC3	polyhomeotic homolog 3	-0.111649	0.600937
3059	29	HCLS1	hematopoietic cell-specific Lyn substrate 1	-0.111549	0.169436
79714	9	CCDC51	coiled-coil domain containing 51	-0.111451	0.348748
26986	24	PABPC1	poly(A) binding protein cytoplasmic 1	-0.111435	0.206309
55052	7	MRPL20	mitochondrial ribosomal protein L20	-0.111384	0.290754
112724	6	RDH13	retinol dehydrogenase 13	-0.111343	0.46717
57511	17	COG6	component of oligomeric golgi complex 6	-0.111285	0.152245
114789	8	SLC25A25	solute carrier family 25 member 25	-0.11121	0.181606
6840	21	SVIL	supervillin	-0.111192	0.282697
5889	6	RAD51C	RAD51 paralog C	-0.111191	0.0322143
57700	23	FAM160B1	family with sequence similarity 160 member B1	-0.111177	0.118772
151903	17	CCDC12	coiled-coil domain containing 12	-0.111175	0.310323
80789	10	INTS5	integrator complex subunit 5	-0.111063	0.193985
201973	5	PRIMPOL	primase and DNA directed polymerase	-0.111059	0.361827
51203	19	NUSAP1	nucleolar and spindle associated protein 1	-0.111052	0.286488
55234	23	SMU1	DNA replication regulator and spliceosomal factor	-0.11103	0.217037
161823	3	ADAL	adenosine deaminase like	-0.110986	0.00630857
51333	6	ZNF771	zinc finger protein 771	-0.110958	0.142188
80709	11	AKNA	AT-hook transcription factor	-0.110893	0.277969
54887	15	UHRF1BP1	UHRF1 binding protein 1	-0.110842	0.323808
50809	35	HP1BP3	heterochromatin protein 1 binding protein 3	-0.11083	0.21375
64843	3	ISL2	ISL LIM homeobox 2	-0.110816	0.784208
55577	16	NAGK	N-acetylglucosamine kinase	-0.110814	0.523094
55122	3	AKIRIN2	akirin 2	-0.11081	0.000181844
26097	11	CHTOP	chromatin target of PRMT1	-0.110801	0.0473773
29980	4	DONSON	downstream neighbor of SON	-0.11071	0.498881
6520	32	SLC3A2	solute carrier family 3 member 2	-0.110709	0.323989
515	21	ATP5F1	ATP synthase, H+ transporting, mitochondrial Fo complex subunit B1	-0.110682	0.183578
5702	53	PSMC3	proteasome 26S subunit, ATPase 3	-0.110639	0.175773
1763	29	DNA2	DNA replication helicase/nuclease 2	-0.110628	0.0981536
10102	18	TSFM	Ts translation elongation factor, mitochondrial	-0.110558	0.0758148
79187	14	FSD1	fibronectin type III and SPRY domain containing 1	-0.110509	0.0188698
9454	10	HOMER3	homer scaffolding protein 3	-0.1105	0.189677
58497	13	PRUNE1	prune exopolyphosphatase	-0.110491	0.402014
9733	50	SART3	squamous cell carcinoma antigen recognized by T-cells 3	-0.110437	0.0347321
53340	3	SPA17	sperm autoantigenic protein 17	-0.11043	0.34423
54535	7	CCHCR1	coiled-coil alpha-helical rod protein 1	-0.110413	0.442062
93185	16	IGSF8	immunoglobulin superfamily member 8	-0.11041	0.469436
55571	8	CNOT11	CCR4-NOT transcription complex subunit 11	-0.110367	0.475815
14	15	AAMP	angio associated migratory cell protein	-0.110241	0.455728
147007	7	TMEM199	transmembrane protein 199	-0.110224	0.223346
3073	16	HEXA	hexosaminidase subunit alpha	-0.110186	0.12308
8178	19	ELL	elongation factor for RNA polymerase II	-0.110175	0.165268
7464	7	CORO2A	coronin 2A	-0.110156	0.128382
7335	4	UBE2V1	ubiquitin conjugating enzyme E2 V1	-0.110055	0.590432
5195	6	PEX14	peroxisomal biogenesis factor 14	-0.110018	0.794321
8545	12	CGGBP1	CGG triplet repeat binding protein 1	-0.109974	0.123374
55239	25	OGFOD1	2-oxoglutarate and iron dependent oxygenase domain containing 1	-0.10996	0.298349
9527	12	GOSR1	golgi SNAP receptor complex member 1	-0.109937	0.618296
25957	15	PNISR	PNN interacting serine and arginine rich protein	-0.109881	0.165212
113802	8	HENMT1	HEN1 methyltransferase homolog 1	-0.109842	0.103721
9133	16	CCNB2	cyclin B2	-0.109842	0.641922
79709	24	COLGALT1	collagen beta(1-O)galactosyltransferase 1	-0.109764	0.117093
4925	27	NUCB2	nucleobindin 2	-0.109622	0.101217
89970	11	RSPRY1	ring finger and SPRY domain containing 1	-0.109606	0.157938
10318	20	TNIP1	TNFAIP3 interacting protein 1	-0.109577	0.0775913
55929	24	DMAP1	DNA methyltransferase 1 associated protein 1	-0.109541	0.353826
51	22	ACOX1	acyl-CoA oxidase 1	-0.109379	0.059253
55181	22	SMG8	SMG8, nonsense mediated mRNA decay factor	-0.109358	0.484152
1329	11	COX5B	cytochrome c oxidase subunit 5B	-0.10935	0.0989229
83707	6	TRPT1	tRNA phosphotransferase 1	-0.109287	0.14402
6224	8	RPS20	ribosomal protein S20	-0.109251	0.473773
10063	8	COX17	COX17, cytochrome c oxidase copper chaperone	-0.109236	0.400168
55193	68	PBRM1	polybromo 1	-0.109226	0.0266611
54859	7	ELP6	elongator acetyltransferase complex subunit 6	-0.10917	0.212659
421	4	ARVCF	armadillo repeat gene deleted in velocardiofacial syndrome	-0.109166	0.52557
55759	26	WDR12	WD repeat domain 12	-0.109153	0.285802
1155	21	TBCB	tubulin folding cofactor B	-0.109076	0.0565813
22887	8	FOXJ3	forkhead box J3	-0.109044	0.983256
374291	8	NDUFS7	NADH:ubiquinone oxidoreductase core subunit S7	-0.109038	0.226255
57102	3	C12orf4	chromosome 12 open reading frame 4	-0.109017	0.00777731
84872	5	ZC3H10	zinc finger CCCH-type containing 10	-0.109007	0.0340607
79441	21	HAUS3	HAUS augmin like complex subunit 3	-0.108969	0.180892
8625	7	RFXANK	regulatory factor X associated ankyrin containing protein	-0.108914	0.522996
51474	32	LIMA1	LIM domain and actin binding 1	-0.108908	0.272402
57553	23	MICAL3	microtubule associated monooxygenase, calponin and LIM domain containing 3	-0.108901	0.616408
23219	8	FBXO28	F-box protein 28	-0.1089	0.275409
84148	19	KAT8	lysine acetyltransferase 8	-0.108838	0.35072
55643	5	BTBD2	BTB domain containing 2	-0.108814	0.27422
51067	15	YARS2	tyrosyl-tRNA synthetase 2	-0.108799	0.0861099
201294	35	UNC13D	unc-13 homolog D	-0.108766	0.1584
11335	18	CBX3	chromobox 3	-0.108761	0.508295
3661	10	IRF3	interferon regulatory factor 3	-0.108753	0.443698
80223	18	RAB11FIP1	RAB11 family interacting protein 1	-0.108736	0.501511
4043	17	LRPAP1	LDL receptor related protein associated protein 1	-0.108688	0.221248
4172	73	MCM3	minichromosome maintenance complex component 3	-0.108632	0.0275423
55573	33	CDV3	CDV3 homolog	-0.108575	0.26468
10533	19	ATG7	autophagy related 7	-0.108545	0.144104
5788	68	PTPRC	protein tyrosine phosphatase, receptor type C	-0.108539	0.412589
10827	29	FAM114A2	family with sequence similarity 114 member A2	-0.10851	0.524241
64167	25	ERAP2	endoplasmic reticulum aminopeptidase 2	-0.108508	0.892069
202	50	AIM1	absent in melanoma 1	-0.108506	0.0350958
8535	18	CBX4	chromobox 4	-0.108505	0.422647
58490	16	RPRD1B	regulation of nuclear pre-mRNA domain containing 1B	-0.108497	0.46766
11051	12	NUDT21	nudix hydrolase 21	-0.108451	0.562624
6509	12	SLC1A4	solute carrier family 1 member 4	-0.108407	0.200951
79022	4	TMEM106C	transmembrane protein 106C	-0.108393	0.885425
10806	9	SDCCAG8	serologically defined colon cancer antigen 8	-0.108358	0.390166
23195	155	MDN1	midasin AAA ATPase 1	-0.108328	0.00542733
64434	22	NOM1	nucleolar protein with MIF4G domain 1	-0.108295	0.0859561
11344	21	TWF2	twinfilin actin binding protein 2	-0.108272	0.0718702
125950	15	RAVER1	ribonucleoprotein, PTB binding 1	-0.108192	0.433557
5981	48	RFC1	replication factor C subunit 1	-0.108185	0.0226185
5204	12	PFDN5	prefoldin subunit 5	-0.108076	0.394838
1796	10	DOK1	docking protein 1	-0.107999	0.363729
4673	49	NAP1L1	nucleosome assembly protein 1 like 1	-0.107988	0.177605
54994	9	GID8	GID complex subunit 8 homolog	-0.107988	0.340593
100	49	ADA	adenosine deaminase	-0.107942	0.547111
9453	7	GGPS1	geranylgeranyl diphosphate synthase 1	-0.107932	0.577563
23061	25	TBC1D9B	TBC1 domain family member 9B	-0.107924	0.0650581
6678	5	SPARC	secreted protein acidic and cysteine rich	-0.107912	0.101707
22974	58	TPX2	TPX2, microtubule nucleation factor	-0.107837	0.0635194
1327	18	COX4I1	cytochrome c oxidase subunit 4I1	-0.107806	0.143125
1107	43	CHD3	chromodomain helicase DNA binding protein 3	-0.107804	0.151434
7570	4	ZNF22	zinc finger protein 22	-0.107738	0.50975
3619	28	INCENP	inner centromere protein	-0.107688	0.152986
8566	11	PDXK	pyridoxal kinase	-0.107686	0.199874
50804	25	MYEF2	myelin expression factor 2	-0.107678	0.249671
143471	4	PSMA8	proteasome subunit alpha 8	-0.107668	0.0114282
6813	34	STXBP2	syntaxin binding protein 2	-0.107649	0.0867814
11285	3	B4GALT7	beta-1,4-galactosyltransferase 7	-0.107524	0.27236
6293	16	VPS52	VPS52, GARP complex subunit	-0.1075	0.0739264
9054	21	NFS1	NFS1, cysteine desulfurase	-0.107493	0.123738
84285	8	EIF1AD	eukaryotic translation initiation factor 1A domain containing	-0.107415	0.603511
51101	4	ZC2HC1A	zinc finger C2HC-type containing 1A	-0.107312	0.662358
23468	18	CBX5	chromobox 5	-0.107225	0.213289
11018	6	TMED1	transmembrane p24 trafficking protein 1	-0.107218	0.0705413
81532	8	MOB2	MOB kinase activator 2	-0.107206	0.26938
283951	3	C16orf91	chromosome 16 open reading frame 91	-0.107114	0.815261
8859	6	STK19	serine/threonine kinase 19	-0.107067	0.33441
51053	9	GMNN	geminin, DNA replication inhibitor	-0.107055	0.241656
5822	27	PWP2	PWP2 periodic tryptophan protein homolog (yeast)	-0.107049	0.189061
2673	40	GFPT1	glutamine--fructose-6-phosphate transaminase 1	-0.107044	0.233543
27032	23	ATP2C1	ATPase secretory pathway Ca2+ transporting 1	-0.107016	0.121555
4820	25	NKTR	natural killer cell triggering receptor	-0.106963	0.101595
5770	28	PTPN1	protein tyrosine phosphatase, non-receptor type 1	-0.106944	0.347377
51074	17	APIP	APAF1 interacting protein	-0.106932	0.0636313
5134	10	PDCD2	programmed cell death 2	-0.10685	0.461701
10762	37	NUP50	nucleoporin 50	-0.106828	0.514603
27342	18	RABGEF1	RAB guanine nucleotide exchange factor 1	-0.106812	0.0902364
84153	17	RNASEH2C	ribonuclease H2 subunit C	-0.106808	0.0955798
2962	24	GTF2F1	general transcription factor IIF subunit 1	-0.10674	0.339992
7403	10	KDM6A	lysine demethylase 6A	-0.106675	0.246762
55127	74	HEATR1	HEAT repeat containing 1	-0.106617	0.0409008
83479	18	DDX59	DEAD-box helicase 59	-0.106606	0.0722479
9128	24	PRPF4	pre-mRNA processing factor 4	-0.106584	0.263603
23417	8	MLYCD	malonyl-CoA decarboxylase	-0.106502	0.499007
2805	24	GOT1	glutamic-oxaloacetic transaminase 1	-0.106472	0.20698
11101	22	ATE1	arginyltransferase 1	-0.106446	0.0751853
51537	7	MTFP1	mitochondrial fission process 1	-0.106319	0.0193174
3068	27	HDGF	hepatoma-derived growth factor	-0.106316	0.626927
55425	16	GPALPP1	GPALPP motifs containing 1	-0.106287	0.28155
5289	34	PIK3C3	phosphatidylinositol 3-kinase catalytic subunit type 3	-0.106241	0.0451532
10643	20	IGF2BP3	insulin like growth factor 2 mRNA binding protein 3	-0.106149	0.209554
6210	10	RPS15A	ribosomal protein S15a	-0.106143	0.44167
221927	26	BRAT1	BRCA1 associated ATM activator 1	-0.10612	0.0367604
92799	6	SHKBP1	SH3KBP1 binding protein 1	-0.106094	0.230704
4943	7	TBC1D25	TBC1 domain family member 25	-0.106093	0.510589
494143	7	CHAC2	ChaC cation transport regulator homolog 2	-0.10605	0.831921
79871	16	RPAP2	RNA polymerase II associated protein 2	-0.106026	0.137614
2073	27	ERCC5	ERCC excision repair 5, endonuclease	-0.106008	0.153322
161	27	AP2A2	adaptor related protein complex 2 alpha 2 subunit	-0.105992	0.0438243
8841	7	HDAC3	histone deacetylase 3	-0.105989	0.012841
1737	21	DLAT	dihydrolipoamide S-acetyltransferase	-0.105952	0.150203
2026	25	ENO2	enolase 2	-0.105931	0.15619
3005	8	H1F0	H1 histone family member 0	-0.105902	0.720688
3912	19	LAMB1	laminin subunit beta 1	-0.105891	0.543559
55313	12	CPPED1	calcineurin like phosphoesterase domain containing 1	-0.105888	0.0878305
201626	19	PDE12	phosphodiesterase 12	-0.105872	0.368023
222068	9	TMED4	transmembrane p24 trafficking protein 4	-0.105867	0.838789
80301	10	PLEKHO2	pleckstrin homology domain containing O2	-0.105823	0.746692
28962	4	OSTM1	osteopetrosis associated transmembrane protein 1	-0.105794	0.610603
112869	7	SGF29	SAGA complex associated factor 29	-0.105759	0.378165
9147	29	NEMF	nuclear export mediator factor	-0.105746	0.0714086
51593	76	SRRT	serrate, RNA effector molecule	-0.105734	0.0270527
23067	6	SETD1B	SET domain containing 1B	-0.105734	0.384879
4939	12	OAS2	2'-5'-oligoadenylate synthetase 2	-0.105733	0.558008
2140	9	EYA3	EYA transcriptional coactivator and phosphatase 3	-0.105684	0.703105
29998	3	GLTSCR1	glioma tumor suppressor candidate region gene 1	-0.105672	0.999678
84687	21	PPP1R9B	protein phosphatase 1 regulatory subunit 9B	-0.10565	0.0928102
94081	10	SFXN1	sideroflexin 1	-0.105554	0.278389
55578	7	SUPT20H	SPT20 homolog, SAGA complex component	-0.105542	0.189971
80335	26	WDR82	WD repeat domain 82	-0.10549	0.559519
5511	20	PPP1R8	protein phosphatase 1 regulatory subunit 8	-0.105404	0.093034
11193	14	WBP4	WW domain binding protein 4	-0.105378	0.114464
201562	3	HACD2	3-hydroxyacyl-CoA dehydratase 2	-0.105264	0.698335
23112	30	TNRC6B	trinucleotide repeat containing 6B	-0.105217	0.0249825
4026	15	LPP	LIM domain containing preferred translocation partner in lipoma	-0.105201	0.241796
3265	3	HRAS	HRas proto-oncogene, GTPase	-0.105173	0.252119
2177	36	FANCD2	Fanconi anemia complementation group D2	-0.10515	0.111148
9019	6	MPZL1	myelin protein zero like 1	-0.105094	0.330452
146059	23	CDAN1	codanin 1	-0.105085	0.405343
10055	33	SAE1	SUMO1 activating enzyme subunit 1	-0.105055	0.331165
5565	3	PRKAB2	protein kinase AMP-activated non-catalytic subunit beta 2	-0.105025	0.450706
112970	6	KTI12	KTI12 chromatin associated homolog	-0.105005	0.272108
6659	4	SOX4	SRY-box 4	-0.104992	0.83518
10005	13	ACOT8	acyl-CoA thioesterase 8	-0.104954	0.111372
55222	5	LRRC20	leucine rich repeat containing 20	-0.104922	0.140201
9686	6	VGLL4	vestigial like family member 4	-0.104915	0.318198
27297	4	CRCP	CGRP receptor component	-0.10489	0.590348
1994	14	ELAVL1	ELAV like RNA binding protein 1	-0.104808	0.655127
4259	5	MGST3	microsomal glutathione S-transferase 3	-0.104755	0.425262
6201	26	RPS7	ribosomal protein S7	-0.104749	0.4369
2653	5	GCSH	glycine cleavage system protein H	-0.104676	0.185159
162	16	AP1B1	adaptor related protein complex 1 beta 1 subunit	-0.104637	0.165576
8487	8	GEMIN2	gem nuclear organelle associated protein 2	-0.104571	0.473311
6144	16	RPL21	ribosomal protein L21	-0.104536	0.91887
23429	10	RYBP	RING1 and YY1 binding protein	-0.104516	0.614673
84838	3	ZNF496	zinc finger protein 496	-0.104495	0.287075
30850	4	CDR2L	cerebellar degeneration related protein 2 like	-0.104462	0.320311
3832	59	KIF11	kinesin family member 11	-0.104459	0.0403833
23154	14	NCDN	neurochondrin	-0.104392	0.708659
63901	22	FAM111A	family with sequence similarity 111 member A	-0.104355	0.0654497
521	8	ATP5I	ATP synthase, H+ transporting, mitochondrial Fo complex subunit E	-0.104313	0.566611
439	20	ASNA1	arsA arsenite transporter, ATP-binding, homolog 1 (bacterial)	-0.104268	0.172318
6150	4	MRPL23	mitochondrial ribosomal protein L23	-0.104258	0.508183
129285	17	PPP1R21	protein phosphatase 1 regulatory subunit 21	-0.104254	0.117191
8925	28	HERC1	HECT and RLD domain containing E3 ubiquitin protein ligase family member 1	-0.104254	0.117639
144097	16	C11orf84	chromosome 11 open reading frame 84	-0.104246	0.0301581
9873	24	FCHSD2	FCH and double SH3 domains 2	-0.104127	0.156749
3188	13	HNRNPH2	heterogeneous nuclear ribonucleoprotein H2	-0.104023	0.346356
5528	30	PPP2R5D	protein phosphatase 2 regulatory subunit B'delta	-0.104009	0.197566
1729	87	DIAPH1	diaphanous related formin 1	-0.103984	0.0192894
84513	3	PLPP5	phospholipid phosphatase 5	-0.103976	0.729193
4513	9	COX2	cytochrome c oxidase subunit II	-0.103973	0.988222
6430	11	SRSF5	serine and arginine rich splicing factor 5	-0.103964	0.156316
55770	29	EXOC2	exocyst complex component 2	-0.103947	0.0863897
55749	50	CCAR1	cell division cycle and apoptosis regulator 1	-0.103922	0.0703455
83540	17	NUF2	NUF2, NDC80 kinetochore complex component	-0.103837	0.0240733
79745	7	CLIP4	CAP-Gly domain containing linker protein family member 4	-0.103832	0.521569
51742	30	ARID4B	AT-rich interaction domain 4B	-0.103827	0.237292
374354	23	NHLRC2	NHL repeat containing 2	-0.103736	0.13732
134957	6	STXBP5	syntaxin binding protein 5	-0.103729	0.46289
2752	16	GLUL	glutamate-ammonia ligase	-0.103668	0.199273
5193	5	PEX12	peroxisomal biogenesis factor 12	-0.103661	0.106295
10430	4	TMEM147	transmembrane protein 147	-0.103647	0.477493
4863	26	NPAT	nuclear protein, coactivator of histone transcription	-0.103618	0.0645685
4176	75	MCM7	minichromosome maintenance complex component 7	-0.103611	0.369338
5690	19	PSMB2	proteasome subunit beta 2	-0.103597	0.179494
57182	13	ANKRD50	ankyrin repeat domain 50	-0.103588	0.244188
64149	15	C17orf75	chromosome 17 open reading frame 75	-0.10358	0.189635
64282	17	PAPD5	poly(A) RNA polymerase D5, non-canonical	-0.103503	0.0341866
55717	23	WDR11	WD repeat domain 11	-0.103499	0.104672
7184	78	HSP90B1	heat shock protein 90 beta family member 1	-0.103491	0.0422297
10467	4	ZNHIT1	zinc finger HIT-type containing 1	-0.103473	0.268275
25934	10	NIPSNAP3A	nipsnap homolog 3A	-0.103452	0.649951
64951	5	MRPS24	mitochondrial ribosomal protein S24	-0.103449	0.44409
55101	6	ATP5SL	ATP5S like	-0.103445	0.3953
80233	4	FAAP100	Fanconi anemia core complex associated protein 100	-0.103441	0.672052
6386	10	SDCBP	syndecan binding protein	-0.10343	0.268443
10452	21	TOMM40	translocase of outer mitochondrial membrane 40	-0.103382	0.226955
5062	31	PAK2	p21 (RAC1) activated kinase 2	-0.103364	0.690334
64089	6	SNX16	sorting nexin 16	-0.103357	0.332494
54888	64	NSUN2	NOP2/Sun RNA methyltransferase family member 2	-0.103345	0.274822
80279	22	CDK5RAP3	CDK5 regulatory subunit associated protein 3	-0.103339	0.216366
55333	7	SYNJ2BP	synaptojanin 2 binding protein	-0.103336	0.950553
58533	21	SNX6	sorting nexin 6	-0.103284	0.163981
26010	3	SPATS2L	spermatogenesis associated serine rich 2 like	-0.103275	0.781606
59342	9	SCPEP1	serine carboxypeptidase 1	-0.103275	0.22834
1265	13	CNN2	calponin 2	-0.103244	0.716688
5926	22	ARID4A	AT-rich interaction domain 4A	-0.103229	0.107679
27430	19	MAT2B	methionine adenosyltransferase 2B	-0.103205	0.0484124
7110	36	TMF1	TATA element modulatory factor 1	-0.103178	0.0358372
4913	7	NTHL1	nth like DNA glycosylase 1	-0.103174	0.121961
29904	19	EEF2K	eukaryotic elongation factor 2 kinase	-0.103103	0.0462023
8883	17	NAE1	NEDD8 activating enzyme E1 subunit 1	-0.10304	0.577675
6810	9	STX4	syntaxin 4	-0.102996	0.993538
81876	11	RAB1B	RAB1B, member RAS oncogene family	-0.102972	0.254945
84196	31	USP48	ubiquitin specific peptidase 48	-0.102919	0.128452
6832	28	SUPV3L1	Suv3 like RNA helicase	-0.102796	0.155071
81608	16	FIP1L1	factor interacting with PAPOLA and CPSF1	-0.102729	0.308742
1123	11	CHN1	chimerin 1	-0.102681	0.214086
10848	5	PPP1R13L	protein phosphatase 1 regulatory subunit 13 like	-0.102614	0.847503
55379	23	LRRC59	leucine rich repeat containing 59	-0.102588	0.724703
2801	34	GOLGA2	golgin A2	-0.10257	0.114366
83543	3	AIF1L	allograft inflammatory factor 1 like	-0.10252	0.737754
51768	7	TM7SF3	transmembrane 7 superfamily member 3	-0.102476	0.266751
10611	21	PDLIM5	PDZ and LIM domain 5	-0.102445	0.131235
128869	7	PIGU	phosphatidylinositol glycan anchor biosynthesis class U	-0.102394	0.289719
9902	5	MRC2	mannose receptor C type 2	-0.102353	0.48099
80204	8	FBXO11	F-box protein 11	-0.102313	0.493971
347734	6	SLC35B2	solute carrier family 35 member B2	-0.102308	0.601217
60496	18	AASDHPPT	aminoadipate-semialdehyde dehydrogenase-phosphopantetheinyl transferase	-0.102291	0.850692
5500	9	PPP1CB	protein phosphatase 1 catalytic subunit beta	-0.102282	0.569926
150274	4	HSCB	HscB mitochondrial iron-sulfur cluster cochaperone	-0.102279	0.401371
3475	5	IFRD1	interferon related developmental regulator 1	-0.102257	0.43283
9918	55	NCAPD2	non-SMC condensin I complex subunit D2	-0.102254	0.147447
6814	28	STXBP3	syntaxin binding protein 3	-0.102134	0.446006
27434	6	POLM	DNA polymerase mu	-0.102127	0.55826
26578	10	OSTF1	osteoclast stimulating factor 1	-0.102125	0.319191
1642	68	DDB1	damage specific DNA binding protein 1	-0.102064	0.144314
1104	29	RCC1	regulator of chromosome condensation 1	-0.102017	0.388208
23637	28	RABGAP1	RAB GTPase activating protein 1	-0.102	0.0586935
4998	14	ORC1	origin recognition complex subunit 1	-0.10198	0.590152
94005	13	PIGS	phosphatidylinositol glycan anchor biosynthesis class S	-0.101954	0.645181
54545	16	MTMR12	myotubularin related protein 12	-0.101933	0.196965
23380	9	SRGAP2	SLIT-ROBO Rho GTPase activating protein 2	-0.101902	0.593775
11060	14	WWP2	WW domain containing E3 ubiquitin protein ligase 2	-0.101896	0.419765
3336	15	HSPE1	heat shock protein family E (Hsp10) member 1	-0.101891	0.0517135
8915	8	BCL10	B-cell CLL/lymphoma 10	-0.101865	0.361673
10555	3	AGPAT2	1-acylglycerol-3-phosphate O-acyltransferase 2	-0.101837	0.387886
5194	6	PEX13	peroxisomal biogenesis factor 13	-0.101802	0.693202
84240	11	ZCCHC9	zinc finger CCHC-type containing 9	-0.101743	0.682893
1384	3	CRAT	carnitine O-acetyltransferase	-0.101721	0.825752
10799	7	RPP40	ribonuclease P/MRP subunit p40	-0.101698	0.096461
92140	37	MTDH	metadherin	-0.101588	0.596237
23476	40	BRD4	bromodomain containing 4	-0.101582	0.136509
6836	5	SURF4	surfeit 4	-0.101515	0.156441
10280	8	SIGMAR1	sigma non-opioid intracellular receptor 1	-0.101484	0.437865
80314	18	EPC1	enhancer of polycomb homolog 1	-0.101451	0.117387
8189	40	SYMPK	symplekin	-0.101445	0.0740383
3028	20	HSD17B10	hydroxysteroid 17-beta dehydrogenase 10	-0.101375	0.499133
5880	6	RAC2	ras-related C3 botulinum toxin substrate 2 (rho family, small GTP binding protein Rac2)	-0.101338	0.479592
64427	6	TTC31	tetratricopeptide repeat domain 31	-0.101338	0.380459
79868	7	ALG13	ALG13, UDP-N-acetylglucosaminyltransferase subunit	-0.101293	0.610491
91782	22	CHMP7	charged multivesicular body protein 7	-0.101234	0.107316
54832	112	VPS13C	vacuolar protein sorting 13 homolog C	-0.1012	0.37001
23770	13	FKBP8	FK506 binding protein 8	-0.101176	0.181844
7155	88	TOP2B	topoisomerase (DNA) II beta	-0.101175	0.0430829
1122	14	CHML	CHM like, Rab escort protein 2	-0.101086	0.139166
10432	48	RBM14	RNA binding motif protein 14	-0.101027	0.114352
22980	15	TCF25	transcription factor 25	-0.100958	0.307218
112752	4	IFT43	intraflagellar transport 43	-0.100923	0.493859
224	13	ALDH3A2	aldehyde dehydrogenase 3 family member A2	-0.100907	0.137418
2081	7	ERN1	endoplasmic reticulum to nucleus signaling 1	-0.10088	0.942621
10657	20	KHDRBS1	KH RNA binding domain containing, signal transduction associated 1	-0.100868	0.241153
100287932	9	TIMM23	translocase of inner mitochondrial membrane 23	-0.100852	0.342971
752	43	FMNL1	formin like 1	-0.100805	0.279424
7841	22	MOGS	mannosyl-oligosaccharide glucosidase	-0.100765	0.323598
155435	25	RBM33	RNA binding motif protein 33	-0.100765	0.0571968
10314	13	LANCL1	LanC like 1	-0.100726	0.695244
4247	9	MGAT2	mannosyl (alpha-1,6-)-glycoprotein beta-1,2-N-acetylglucosaminyltransferase	-0.100723	0.380599
55014	7	STX17	syntaxin 17	-0.100701	0.0354175
9692	20	KIAA0391	KIAA0391	-0.100668	0.20442
924	7	CD7	CD7 molecule	-0.100576	0.480109
79183	8	TTPAL	alpha tocopherol transfer protein like	-0.100537	0.204672
5754	27	PTK7	protein tyrosine kinase 7 (inactive)	-0.100536	0.175899
1380	3	CR2	complement C3d receptor 2	-0.100521	0.231011
8533	22	COPS3	COP9 signalosome subunit 3	-0.100521	0.226423
10213	27	PSMD14	proteasome 26S subunit, non-ATPase 14	-0.100442	0.295146
65082	21	VPS33A	VPS33A, CORVET/HOPS core subunit	-0.100437	0.371926
2932	13	GSK3B	glycogen synthase kinase 3 beta	-0.100329	0.176948
3416	45	IDE	insulin degrading enzyme	-0.100298	0.0924605
89846	21	FGD3	FYVE, RhoGEF and PH domain containing 3	-0.100297	0.43974
55610	25	VPS50	VPS50, EARP/GARPII complex subunit	-0.100227	0.203469
55303	18	GIMAP4	GTPase, IMAP family member 4	-0.100224	0.0940271
962	9	CD48	CD48 molecule	-0.10015	0.214869
27350	4	APOBEC3C	apolipoprotein B mRNA editing enzyme catalytic subunit 3C	-0.10014	0.296223
84331	3	MCRIP2	MAPK regulated corepressor interacting protein 2	-0.100099	0.407386
55108	13	BSDC1	BSD domain containing 1	-0.100091	0.342593
92667	12	MGME1	mitochondrial genome maintenance exonuclease 1	-0.100057	0.0737726
2967	8	GTF2H3	general transcription factor IIH subunit 3	-0.10005	0.235753
3428	63	IFI16	interferon gamma inducible protein 16	-0.0999593	0.0920688
6935	22	ZEB1	zinc finger E-box binding homeobox 1	-0.0999226	0.0910057
51479	36	ANKFY1	ankyrin repeat and FYVE domain containing 1	-0.0998747	0.109316
5608	12	MAP2K6	mitogen-activated protein kinase kinase 6	-0.0998615	0.151797
5504	12	PPP1R2	protein phosphatase 1 regulatory inhibitor subunit 2	-0.0998149	0.404476
10174	11	SORBS3	sorbin and SH3 domain containing 3	-0.099794	0.0288152
10654	12	PMVK	phosphomevalonate kinase	-0.0997333	0.142272
10094	13	ARPC3	actin related protein 2/3 complex subunit 3	-0.0997174	0.266429
4722	14	NDUFS3	NADH:ubiquinone oxidoreductase core subunit S3	-0.0996961	0.526507
165918	11	RNF168	ring finger protein 168	-0.0996557	0.108924
55355	20	HJURP	Holliday junction recognition protein	-0.0996464	0.434942
23279	42	NUP160	nucleoporin 160	-0.0996169	0.355099
56941	15	HMCES	5-hydroxymethylcytosine (hmC) binding, ES cell-specific	-0.0996158	0.464205
80224	7	NUBPL	nucleotide binding protein like	-0.0995843	0.401007
134492	6	NUDCD2	NudC domain containing 2	-0.0995621	0.279634
57661	14	PHRF1	PHD and ring finger domains 1	-0.0995163	0.193496
56848	4	SPHK2	sphingosine kinase 2	-0.099508	0.384669
57492	29	ARID1B	AT-rich interaction domain 1B	-0.0994984	0.20519
11103	21	KRR1	KRR1, small subunit processome component homolog	-0.0994835	0.207456
5601	11	MAPK9	mitogen-activated protein kinase 9	-0.0994808	0.0405371
23481	33	PES1	pescadillo ribosomal biogenesis factor 1	-0.0994758	0.199301
56886	77	UGGT1	UDP-glucose glycoprotein glucosyltransferase 1	-0.0994607	0.0126591
4678	62	NASP	nuclear autoantigenic sperm protein	-0.0994099	0.0994405
8853	3	ASAP2	ArfGAP with SH3 domain, ankyrin repeat and PH domain 2	-0.099388	0.912156
54812	18	AFTPH	aftiphilin	-0.0993658	0.205665
81611	15	ANP32E	acidic nuclear phosphoprotein 32 family member E	-0.0993449	0.54907
3632	5	INPP5A	inositol polyphosphate-5-phosphatase A	-0.0992974	0.470513
9146	29	HGS	hepatocyte growth factor-regulated tyrosine kinase substrate	-0.0992833	0.410477
572	4	BAD	BCL2 associated agonist of cell death	-0.0992812	0.379871
1789	10	DNMT3B	DNA methyltransferase 3 beta	-0.0992796	0.296755
7385	22	UQCRC2	ubiquinol-cytochrome c reductase core protein II	-0.0992412	0.179144
388650	5	FAM69A	family with sequence similarity 69 member A	-0.0991706	0.899846
112939	17	NACC1	nucleus accumbens associated 1	-0.099131	0.463561
84250	10	SLF1	SMC5-SMC6 complex localization factor 1	-0.0991295	0.209498
5813	14	PURA	purine rich element binding protein A	-0.0991103	0.233459
9125	15	CNOT9	CCR4-NOT transcription complex subunit 9	-0.0990817	0.124773
475	6	ATOX1	antioxidant 1 copper chaperone	-0.0990119	0.174934
170954	14	PPP1R18	protein phosphatase 1 regulatory subunit 18	-0.098972	0.180319
11338	38	U2AF2	U2 small nuclear RNA auxiliary factor 2	-0.0988906	0.480277
139818	37	DOCK11	dedicator of cytokinesis 11	-0.0988626	0.109288
6903	11	TBCC	tubulin folding cofactor C	-0.098822	0.539894
5437	10	POLR2H	RNA polymerase II subunit H	-0.0987201	0.527165
285855	8	RPL7L1	ribosomal protein L7 like 1	-0.0987101	0.137152
51108	5	METTL9	methyltransferase like 9	-0.0986663	0.361813
22824	54	HSPA4L	heat shock protein family A (Hsp70) member 4 like	-0.0986121	0.15563
9525	23	VPS4B	vacuolar protein sorting 4 homolog B	-0.098585	0.287984
80303	16	EFHD1	EF-hand domain family member D1	-0.0985708	0.109106
55830	9	GLT8D1	glycosyltransferase 8 domain containing 1	-0.0985295	0.5188
5989	18	RFX1	regulatory factor X1	-0.0985205	0.241334
9414	14	TJP2	tight junction protein 2	-0.0984208	0.265827
6793	26	STK10	serine/threonine kinase 10	-0.0984123	0.428452
23327	8	NEDD4L	neural precursor cell expressed, developmentally down-regulated 4-like, E3 ubiquitin protein ligase	-0.0983845	0.230396
54606	15	DDX56	DEAD-box helicase 56	-0.0983309	0.436075
64779	7	MTHFSD	methenyltetrahydrofolate synthetase domain containing	-0.0982862	0.32094
55848	5	PLGRKT	plasminogen receptor with a C-terminal lysine	-0.0982721	0.200783
11316	22	COPE	coatomer protein complex subunit epsilon	-0.0982541	0.301567
200081	39	TXLNA	taxilin alpha	-0.0982019	0.118478
1855	3	DVL1	dishevelled segment polarity protein 1	-0.0981748	0.599385
6929	15	TCF3	transcription factor 3	-0.0981235	0.55861
85014	3	TMEM141	transmembrane protein 141	-0.0980944	0.740775
58528	5	RRAGD	Ras related GTP binding D	-0.0980354	0.683998
3066	35	HDAC2	histone deacetylase 2	-0.0980305	0.787775
27338	11	UBE2S	ubiquitin conjugating enzyme E2 S	-0.0979982	0.613666
30011	36	SH3KBP1	SH3 domain containing kinase binding protein 1	-0.0979801	0.182669
1629	18	DBT	dihydrolipoamide branched chain transacylase E2	-0.0979551	0.179018
54431	14	DNAJC10	DnaJ heat shock protein family (Hsp40) member C10	-0.0978851	0.365072
328	34	APEX1	apurinic/apyrimidinic endodeoxyribonuclease 1	-0.0978722	0.318814
2959	20	GTF2B	general transcription factor IIB	-0.0978131	0.632256
10428	14	CFDP1	craniofacial development protein 1	-0.0978065	0.170779
5884	16	RAD17	RAD17 checkpoint clamp loader component	-0.0977889	0.213848
7485	3	WRB	tryptophan rich basic protein	-0.0977695	0.851518
6777	6	STAT5B	signal transducer and activator of transcription 5B	-0.0977536	0.507372
6217	18	RPS16	ribosomal protein S16	-0.0977306	0.697063
4848	13	CNOT2	CCR4-NOT transcription complex subunit 2	-0.0977245	0.594866
84060	3	RBM48	RNA binding motif protein 48	-0.0976413	0.565911
8473	28	OGT	O-linked N-acetylglucosamine (GlcNAc) transferase	-0.0976324	0.229948
55187	13	VPS13D	vacuolar protein sorting 13 homolog D	-0.0976252	0.315275
22828	21	SCAF8	SR-related CTD associated factor 8	-0.097622	0.155197
54877	7	ZCCHC2	zinc finger CCHC-type containing 2	-0.0975504	0.434243
9406	15	ZRANB2	zinc finger RANBP2-type containing 2	-0.09755	0.334914
79697	20	RIOX1	ribosomal oxygenase 1	-0.0975076	0.380151
3799	62	KIF5B	kinesin family member 5B	-0.0975059	0.107008
51147	8	ING4	inhibitor of growth family member 4	-0.097484	0.386012
27183	25	VPS4A	vacuolar protein sorting 4 homolog A	-0.0974647	0.409008
11222	11	MRPL3	mitochondrial ribosomal protein L3	-0.0974264	0.109022
5537	16	PPP6C	protein phosphatase 6 catalytic subunit	-0.0974226	0.312995
23259	14	DDHD2	DDHD domain containing 2	-0.097395	0.208701
6924	22	ELOA	elongin A	-0.097352	0.101986
1662	40	DDX10	DEAD-box helicase 10	-0.0972747	0.271241
5720	27	PSME1	proteasome activator subunit 1	-0.0972543	0.892419
112574	3	SNX18	sorting nexin 18	-0.0972361	0.0663589
124944	12	C17orf49	chromosome 17 open reading frame 49	-0.0972239	0.209778
353	12	APRT	adenine phosphoribosyltransferase	-0.0972173	0.224297
55794	11	DDX28	DEAD-box helicase 28	-0.0971938	0.278962
79896	18	THNSL1	threonine synthase like 1	-0.0971834	0.0798014
57609	35	DIP2B	disco interacting protein 2 homolog B	-0.0971686	0.115037
51773	46	RSF1	remodeling and spacing factor 1	-0.0971551	0.0351378
79694	7	MANEA	mannosidase endo-alpha	-0.0971506	0.415219
23256	26	SCFD1	sec1 family domain containing 1	-0.097121	0.154567
23160	25	WDR43	WD repeat domain 43	-0.0971113	0.396279
25852	18	ARMC8	armadillo repeat containing 8	-0.0971099	0.285732
9535	9	GMFG	glia maturation factor gamma	-0.0970305	0.753686
27163	4	NAAA	N-acylethanolamine acid amidase	-0.0969494	0.50028
22868	21	FASTKD2	FAST kinase domains 2	-0.0969362	0.587383
2729	28	GCLC	glutamate-cysteine ligase catalytic subunit	-0.0969216	0.292139
3658	15	IREB2	iron responsive element binding protein 2	-0.0969178	0.80428
8815	15	BANF1	barrier to autointegration factor 1	-0.0968963	0.389761
11057	9	ABHD2	abhydrolase domain containing 2	-0.0968692	0.356847
154007	9	SNRNP48	small nuclear ribonucleoprotein U11/U12 subunit 48	-0.0968098	0.417807
440138	4	ALG11	ALG11, alpha-1,2-mannosyltransferase	-0.0967573	0.528493
84939	10	MUM1	melanoma associated antigen (mutated) 1	-0.0966825	0.350622
10587	5	TXNRD2	thioredoxin reductase 2	-0.0966747	0.298419
9801	16	MRPL19	mitochondrial ribosomal protein L19	-0.0966331	0.413414
6711	185	SPTBN1	spectrin beta, non-erythrocytic 1	-0.0966195	0.00359491
23091	36	ZC3H13	zinc finger CCCH-type containing 13	-0.0966097	0.0881382
9320	46	TRIP12	thyroid hormone receptor interactor 12	-0.0966003	0.105232
5160	20	PDHA1	pyruvate dehydrogenase (lipoamide) alpha 1	-0.096582	0.266471
23352	152	UBR4	ubiquitin protein ligase E3 component n-recognin 4	-0.0965746	0.032606
10788	63	IQGAP2	IQ motif containing GTPase activating protein 2	-0.0965698	0.0261016
9776	9	ATG13	autophagy related 13	-0.0965679	0.432942
8243	109	SMC1A	structural maintenance of chromosomes 1A	-0.0965568	0.0231221
8943	33	AP3D1	adaptor related protein complex 3 delta 1 subunit	-0.0964977	0.0949643
55602	23	CDKN2AIP	CDKN2A interacting protein	-0.0964879	0.314268
4796	23	TONSL	tonsoku-like, DNA repair protein	-0.0964828	0.329445
116442	5	RAB39B	RAB39B, member RAS oncogene family	-0.0964448	0.540943
10236	43	HNRNPR	heterogeneous nuclear ribonucleoprotein R	-0.096428	0.378962
51131	5	PHF11	PHD finger protein 11	-0.0963908	0.489873
79631	37	EFL1	elongation factor like GTPase 1	-0.0963717	0.205259
4720	16	NDUFS2	NADH:ubiquinone oxidoreductase core subunit S2	-0.096323	0.371884
29107	4	NXT1	nuclear transport factor 2 like export factor 1	-0.0962984	0.134984
64783	34	RBM15	RNA binding motif protein 15	-0.0962804	0.104336
51144	13	HSD17B12	hydroxysteroid 17-beta dehydrogenase 12	-0.0962569	0.111078
27336	64	HTATSF1	HIV-1 Tat specific factor 1	-0.0961357	0.0446216
10128	95	LRPPRC	leucine rich pentatricopeptide repeat containing	-0.0961295	0.0808085
390916	3	NUDT19	nudix hydrolase 19	-0.0960834	0.380375
10498	24	CARM1	coactivator associated arginine methyltransferase 1	-0.0960705	0.258959
136319	16	MTPN	myotrophin	-0.0960459	0.357365
26098	29	EDRF1	erythroid differentiation regulatory factor 1	-0.0959604	0.338509
5711	25	PSMD5	proteasome 26S subunit, non-ATPase 5	-0.0959485	0.143531
80210	13	ARMC9	armadillo repeat containing 9	-0.0959351	0.474234
140459	7	ASB6	ankyrin repeat and SOCS box containing 6	-0.0958497	0.0274304
8089	7	YEATS4	YEATS domain containing 4	-0.0958415	0.300014
54584	13	GNB1L	G protein subunit beta 1 like	-0.0958324	0.75149
11112	10	HIBADH	3-hydroxyisobutyrate dehydrogenase	-0.0958252	0.244817
114882	29	OSBPL8	oxysterol binding protein like 8	-0.0958048	0.036103
387680	11	WASHC2A	WASH complex subunit 2A	-0.0957824	0.224437
94134	6	ARHGAP12	Rho GTPase activating protein 12	-0.0957555	0.417121
6427	8	SRSF2	serine and arginine rich splicing factor 2	-0.0957453	0.35612
10525	67	HYOU1	hypoxia up-regulated 1	-0.0957083	0.0556721
81576	5	CCDC130	coiled-coil domain containing 130	-0.0956596	0.0202406
3295	36	HSD17B4	hydroxysteroid 17-beta dehydrogenase 4	-0.0955934	0.353
55763	26	EXOC1	exocyst complex component 1	-0.0955765	0.163407
126382	6	NR2C2AP	nuclear receptor 2C2 associated protein	-0.0955566	0.185984
51411	14	BIN2	bridging integrator 2	-0.0955385	0.299594
5725	46	PTBP1	polypyrimidine tract binding protein 1	-0.0955043	0.092978
56905	13	C15orf39	chromosome 15 open reading frame 39	-0.095491	0.534816
54920	14	DUS2	dihydrouridine synthase 2	-0.0954384	0.337026
92906	21	HNRNPLL	heterogeneous nuclear ribonucleoprotein L like	-0.0953784	0.204924
8079	6	MLF2	myeloid leukemia factor 2	-0.0953709	0.303441
25980	15	AAR2	AAR2 splicing factor homolog	-0.0953659	0.152749
4869	50	NPM1	nucleophosmin	-0.0953551	0.551224
83862	5	TMEM120A	transmembrane protein 120A	-0.0953243	0.8114
23064	15	SETX	senataxin	-0.0953142	0.252693
57678	7	GPAM	glycerol-3-phosphate acyltransferase, mitochondrial	-0.0952283	0.975633
10137	28	RBM12	RNA binding motif protein 12	-0.0952206	0.141404
55320	11	MIS18BP1	MIS18 binding protein 1	-0.0951419	0.116198
2110	18	ETFDH	electron transfer flavoprotein dehydrogenase	-0.0951263	0.393048
9513	26	FXR2	FMR1 autosomal homolog 2	-0.0950845	0.0971604
26099	3	SZRD1	SUZ RNA binding domain containing 1	-0.0950367	0.133277
26229	6	B3GAT3	beta-1,3-glucuronyltransferase 3	-0.0950034	0.843824
8554	9	PIAS1	protein inhibitor of activated STAT 1	-0.0949275	0.604616
23335	13	WDR7	WD repeat domain 7	-0.0949256	0.397258
7090	17	TLE3	transducin like enhancer of split 3	-0.0949047	0.167128
154807	3	VKORC1L1	vitamin K epoxide reductase complex subunit 1 like 1	-0.0948533	0.627486
23411	24	SIRT1	sirtuin 1	-0.0948487	0.109764
2908	10	NR3C1	nuclear receptor subfamily 3 group C member 1	-0.0948136	0.33483
60412	36	EXOC4	exocyst complex component 4	-0.0948045	0.105259
127262	4	TPRG1L	tumor protein p63 regulated 1 like	-0.0947925	0.854819
91289	5	LMF2	lipase maturation factor 2	-0.0947918	0.591453
221476	7	PI16	peptidase inhibitor 16	-0.0947602	0.173339
23212	18	RRS1	ribosome biogenesis regulator homolog	-0.0947159	0.17387
10380	20	BPNT1	3'(2'), 5'-bisphosphate nucleotidase 1	-0.0946982	0.398475
6240	56	RRM1	ribonucleotide reductase catalytic subunit M1	-0.0946875	0.429375
55907	23	CMAS	cytidine monophosphate N-acetylneuraminic acid synthetase	-0.094637	0.108057
22938	34	SNW1	SNW domain containing 1	-0.0945948	0.400629
9044	42	BTAF1	B-TFIID TATA-box binding protein associated factor 1	-0.0945782	0.406882
54531	3	MIER2	MIER family member 2	-0.0945443	0.43206
138639	3	PTPDC1	protein tyrosine phosphatase domain containing 1	-0.0945156	0.310449
6942	31	TCF20	transcription factor 20	-0.0945132	0.1604
51512	19	GTSE1	G2 and S-phase expressed 1	-0.0944541	0.292097
27243	11	CHMP2A	charged multivesicular body protein 2A	-0.0944375	0.907721
54737	23	MPHOSPH8	M-phase phosphoprotein 8	-0.0944151	0.0997762
25855	11	BRMS1	breast cancer metastasis suppressor 1	-0.0944147	0.546272
23196	33	FAM120A	family with sequence similarity 120A	-0.0944124	0.645853
8924	63	HERC2	HECT and RLD domain containing E3 ubiquitin protein ligase 2	-0.0943788	0.114995
494115	3	RBMXL1	RNA binding motif protein, X-linked like 1	-0.0943566	0.0458386
55915	9	LANCL2	LanC like 2	-0.0943454	0.724927
11168	53	PSIP1	PC4 and SFRS1 interacting protein 1	-0.0943402	0.0847391
54505	41	DHX29	DExH-box helicase 29	-0.0943287	0.190334
79719	5	AAGAB	alpha- and gamma-adaptin binding protein	-0.0943193	0.347307
7756	10	ZNF207	zinc finger protein 207	-0.0943161	0.172877
79078	6	C1orf50	chromosome 1 open reading frame 50	-0.0942714	0.357882
55288	18	RHOT1	ras homolog family member T1	-0.0942636	0.0762624
1460	16	CSNK2B	casein kinase 2 beta	-0.0942589	0.0816478
3054	55	HCFC1	host cell factor C1	-0.0942572	0.131781
23344	40	ESYT1	extended synaptotagmin 1	-0.0942525	0.105931
387921	4	NHLRC3	NHL repeat containing 3	-0.0941681	0.631473
5464	32	PPA1	pyrophosphatase (inorganic) 1	-0.0941582	0.125402
5707	80	PSMD1	proteasome 26S subunit, non-ATPase 1	-0.0941389	0.129025
160851	12	DGKH	diacylglycerol kinase eta	-0.0941101	0.186222
55157	23	DARS2	aspartyl-tRNA synthetase 2, mitochondrial	-0.0940786	0.106826
6890	12	TAP1	transporter 1, ATP binding cassette subfamily B member	-0.0940759	0.366625
51651	8	PTRH2	peptidyl-tRNA hydrolase 2	-0.0940088	0.368919
114034	12	TOE1	target of EGR1, member 1 (nuclear)	-0.0939693	0.481662
24139	14	EML2	echinoderm microtubule associated protein like 2	-0.0939492	0.629221
54503	13	ZDHHC13	zinc finger DHHC-type containing 13	-0.0939339	0.461967
4864	12	NPC1	NPC intracellular cholesterol transporter 1	-0.0938915	0.62543
10653	3	SPINT2	serine peptidase inhibitor, Kunitz type 2	-0.0938631	0.473339
221955	10	DAGLB	diacylglycerol lipase beta	-0.0938447	0.324437
285367	11	RPUSD3	RNA pseudouridylate synthase domain containing 3	-0.093804	0.227444
7779	7	SLC30A1	solute carrier family 30 member 1	-0.0937859	0.529808
133957	5	CCDC127	coiled-coil domain containing 127	-0.0937355	0.0978319
23558	7	WBP2	WW domain binding protein 2	-0.0937036	0.580123
4591	5	TRIM37	tripartite motif containing 37	-0.0936886	0.768905
5716	11	PSMD10	proteasome 26S subunit, non-ATPase 10	-0.0936672	0.554903
23403	4	FBXO46	F-box protein 46	-0.0936277	0.02785
55754	7	TMEM30A	transmembrane protein 30A	-0.0936269	0.405917
10775	5	POP4	POP4 homolog, ribonuclease P/MRP subunit	-0.093539	0.211988
55027	14	HEATR3	HEAT repeat containing 3	-0.0935235	0.256106
55687	11	TRMU	tRNA 5-methylaminomethyl-2-thiouridylate methyltransferase	-0.0935136	0.285998
84433	10	CARD11	caspase recruitment domain family member 11	-0.0934789	0.630969
84190	8	METTL25	methyltransferase like 25	-0.0934061	0.755602
79590	9	MRPL24	mitochondrial ribosomal protein L24	-0.0934009	0.215653
8498	21	RANBP3	RAN binding protein 3	-0.0933777	0.151266
1727	20	CYB5R3	cytochrome b5 reductase 3	-0.0933754	0.510869
9131	30	AIFM1	apoptosis inducing factor mitochondria associated 1	-0.0933341	0.273773
79026	203	AHNAK	AHNAK nucleoprotein	-0.0933299	0.00544132
8087	38	FXR1	FMR1 autosomal homolog 1	-0.093321	0.2228
29082	17	CHMP4A	charged multivesicular body protein 4A	-0.0933144	0.657057
9467	6	SH3BP5	SH3 domain binding protein 5	-0.0932996	0.750832
84275	3	SLC25A33	solute carrier family 25 member 33	-0.0932786	0.652231
54809	35	SAMD9	sterile alpha motif domain containing 9	-0.0932749	0.520996
79879	9	CCDC134	coiled-coil domain containing 134	-0.0932408	0.929193
64853	12	AIDA	axin interactor, dorsalization associated	-0.0932228	0.359029
283248	10	RCOR2	REST corepressor 2	-0.093218	0.375059
92856	7	IMP4	IMP4 homolog, U3 small nucleolar ribonucleoprotein	-0.0931341	0.0323822
56704	13	JPH1	junctophilin 1	-0.0930718	0.572136
9188	64	DDX21	DExD-box helicase 21	-0.0929924	0.202965
8871	19	SYNJ2	synaptojanin 2	-0.092935	0.106546
10892	18	MALT1	MALT1 paracaspase	-0.092925	0.159757
2185	24	PTK2B	protein tyrosine kinase 2 beta	-0.0929228	0.110253
2107	28	ETF1	eukaryotic translation termination factor 1	-0.0928949	0.856134
6002	3	RGS12	regulator of G-protein signaling 12	-0.0928764	0.715499
390637	10	GDPGP1	GDP-D-glucose phosphorylase 1	-0.0928632	0.948161
8790	9	FPGT	fucose-1-phosphate guanylyltransferase	-0.0928344	0.153728
3978	55	LIG1	DNA ligase 1	-0.0927662	0.0775353
55055	14	ZWILCH	zwilch kinetochore protein	-0.0927298	0.150287
84549	11	MAK16	MAK16 homolog	-0.092614	0.0230382
6598	25	SMARCB1	SWI/SNF related, matrix associated, actin dependent regulator of chromatin, subfamily b, member 1	-0.0926074	0.294391
60493	13	FASTKD5	FAST kinase domains 5	-0.0926005	0.100434
7508	24	XPC	XPC complex subunit, DNA damage recognition and repair factor	-0.0925388	0.276626
84975	4	MFSD5	major facilitator superfamily domain containing 5	-0.0924987	0.852343
63967	34	CLSPN	claspin	-0.0924896	0.237362
2146	19	EZH2	enhancer of zeste 2 polycomb repressive complex 2 subunit	-0.0924449	0.430354
55204	11	GOLPH3L	golgi phosphoprotein 3 like	-0.0924428	0.506588
22976	16	PAXIP1	PAX interacting protein 1	-0.0924283	0.236872
51637	22	C14orf166	chromosome 14 open reading frame 166	-0.0923655	0.786012
158	22	ADSL	adenylosuccinate lyase	-0.0923614	0.464415
22818	9	COPZ1	coatomer protein complex subunit zeta 1	-0.0923571	0.875339
2037	56	EPB41L2	erythrocyte membrane protein band 4.1 like 2	-0.092347	0.0228004
10813	37	UTP14A	UTP14A small subunit processome component	-0.0923309	0.106239
9184	25	BUB3	BUB3, mitotic checkpoint protein	-0.0923161	0.482879
8607	34	RUVBL1	RuvB like AAA ATPase 1	-0.092313	0.0890614
7405	19	UVRAG	UV radiation resistance associated	-0.09231	0.52371
9100	29	USP10	ubiquitin specific peptidase 10	-0.0922773	0.786809
5694	17	PSMB6	proteasome subunit beta 6	-0.0922628	0.961113
57406	5	ABHD6	abhydrolase domain containing 6	-0.0922552	0.25812
57551	18	TAOK1	TAO kinase 1	-0.0922549	0.128717
5867	7	RAB4A	RAB4A, member RAS oncogene family	-0.0922449	0.205008
84324	14	SARNP	SAP domain containing ribonucleoprotein	-0.0922143	0.636914
493753	4	COA5	cytochrome c oxidase assembly factor 5	-0.0921603	0.452651
9446	28	GSTO1	glutathione S-transferase omega 1	-0.0921272	0.196671
6342	31	SCP2	sterol carrier protein 2	-0.092104	0.331431
4012	28	LNPEP	leucyl and cystinyl aminopeptidase	-0.0921001	0.230941
51170	9	HSD17B11	hydroxysteroid 17-beta dehydrogenase 11	-0.0920455	0.272332
11164	20	NUDT5	nudix hydrolase 5	-0.0920225	0.180207
28990	6	ASTE1	asteroid homolog 1 (Drosophila)	-0.0920098	0.299748
11337	4	GABARAP	GABA type A receptor-associated protein	-0.0919831	0.822325
23163	15	GGA3	golgi associated, gamma adaptin ear containing, ARF binding protein 3	-0.0919744	0.568331
637	9	BID	BH3 interacting domain death agonist	-0.0919687	0.443922
5607	3	MAP2K5	mitogen-activated protein kinase kinase 5	-0.0919377	0.0431809
57103	15	TIGAR	TP53 induced glycolysis regulatory phosphatase	-0.0919152	0.606309
157570	17	ESCO2	establishment of sister chromatid cohesion N-acetyltransferase 2	-0.0918968	0.0358791
22978	19	NT5C2	5'-nucleotidase, cytosolic II	-0.0918866	0.249168
26058	41	GIGYF2	GRB10 interacting GYF protein 2	-0.0918849	0.172626
6389	32	SDHA	succinate dehydrogenase complex flavoprotein subunit A	-0.0918161	0.42059
252983	10	STXBP4	syntaxin binding protein 4	-0.0917966	0.746972
55690	10	PACS1	phosphofurin acidic cluster sorting protein 1	-0.0917918	0.0804168
84172	24	POLR1B	RNA polymerase I subunit B	-0.0917611	0.538145
5777	25	PTPN6	protein tyrosine phosphatase, non-receptor type 6	-0.0917406	0.654567
1975	55	EIF4B	eukaryotic translation initiation factor 4B	-0.0917205	0.0879983
1911	14	PHC1	polyhomeotic homolog 1	-0.0916959	0.547923
29110	23	TBK1	TANK binding kinase 1	-0.0916347	0.160456
1486	6	CTBS	chitobiase	-0.0916031	0.310267
6205	17	RPS11	ribosomal protein S11	-0.0915726	0.63283
27244	7	SESN1	sestrin 1	-0.0915699	0.696993
6734	16	SRPRA	SRP receptor alpha subunit	-0.0915585	0.746846
7965	18	AIMP2	aminoacyl tRNA synthetase complex interacting multifunctional protein 2	-0.0915385	0.976682
8450	28	CUL4B	cullin 4B	-0.0915372	0.237334
163882	7	CNST	consortin, connexin sorting protein	-0.0915256	0.850147
6305	34	SBF1	SET binding factor 1	-0.0914874	0.150944
84081	18	NSRP1	nuclear speckle splicing regulatory protein 1	-0.0914738	0.425556
5792	4	PTPRF	protein tyrosine phosphatase, receptor type F	-0.0914638	0.223542
923	4	CD6	CD6 molecule	-0.0914376	0.347461
2052	15	EPHX1	epoxide hydrolase 1	-0.091429	0.347993
5887	22	RAD23B	RAD23 homolog B, nucleotide excision repair protein	-0.0914055	0.263156
81790	6	RNF170	ring finger protein 170	-0.0913743	0.373675
27107	23	ZBTB11	zinc finger and BTB domain containing 11	-0.0913282	0.119933
641	49	BLM	Bloom syndrome RecQ like helicase	-0.0913277	0.240817
10384	3	BTN3A3	butyrophilin subfamily 3 member A3	-0.0912992	0.414841
8409	4	UXT	ubiquitously expressed prefoldin like chaperone	-0.0912979	0.712715
201176	12	ARHGAP27	Rho GTPase activating protein 27	-0.0912896	0.573801
54960	5	GEMIN8	gem nuclear organelle associated protein 8	-0.0912206	0.579745
284695	19	ZNF326	zinc finger protein 326	-0.0911454	0.429682
3615	47	IMPDH2	inosine monophosphate dehydrogenase 2	-0.0910668	0.148986
54940	21	OCIAD1	OCIA domain containing 1	-0.0910212	0.43918
26608	19	TBL2	transducin beta like 2	-0.0909841	0.210673
4134	82	MAP4	microtubule associated protein 4	-0.0909535	0.117527
2356	12	FPGS	folylpolyglutamate synthase	-0.0908885	0.121024
7265	21	TTC1	tetratricopeptide repeat domain 1	-0.0908137	0.123206
9675	30	TTI1	TELO2 interacting protein 1	-0.0908079	0.125374
4628	139	MYH10	myosin heavy chain 10	-0.0907977	0.0149392
9731	7	CEP104	centrosomal protein 104	-0.0907392	0.584236
196528	40	ARID2	AT-rich interaction domain 2	-0.0907343	0.0529445
9817	19	KEAP1	kelch like ECH associated protein 1	-0.0907226	0.305064
22907	54	DHX30	DExH-box helicase 30	-0.0907002	0.194335
126208	5	ZNF787	zinc finger protein 787	-0.0906791	0.401455
147965	13	FAM98C	family with sequence similarity 98 member C	-0.0906627	0.32115
85363	7	TRIM5	tripartite motif containing 5	-0.0906364	0.233893
84057	11	MND1	meiotic nuclear divisions 1	-0.0906289	0.208169
55614	13	KIF16B	kinesin family member 16B	-0.0906233	0.186404
10121	14	ACTR1A	ARP1 actin-related protein 1 homolog A, centractin alpha	-0.0905196	0.313778
2181	18	ACSL3	acyl-CoA synthetase long-chain family member 3	-0.0905109	0.277298
1207	12	CLNS1A	chloride nucleotide-sensitive channel 1A	-0.0904524	0.515569
7535	47	ZAP70	zeta chain of T cell receptor associated protein kinase 70	-0.0904319	0.393705
4200	35	ME2	malic enzyme 2	-0.090429	0.26738
6838	15	SURF6	surfeit 6	-0.0904213	0.0991188
11215	22	AKAP11	A-kinase anchoring protein 11	-0.0903645	0.456455
7541	12	ZBTB14	zinc finger and BTB domain containing 14	-0.090335	0.522647
4648	36	MYO7B	myosin VIIB	-0.0903225	0.0885159
22933	9	SIRT2	sirtuin 2	-0.0902829	0.137502
6888	24	TALDO1	transaldolase 1	-0.090281	0.177633
8289	77	ARID1A	AT-rich interaction domain 1A	-0.0902802	0.201077
6744	11	SSFA2	sperm specific antigen 2	-0.0902657	0.561435
90381	11	TICRR	TOPBP1 interacting checkpoint and replication regulator	-0.0902641	0.682529
84248	10	FYTTD1	forty-two-three domain containing 1	-0.0902247	0.387872
126626	5	GABPB2	GA binding protein transcription factor beta subunit 2	-0.0901885	0.348426
4830	10	NME1	NME/NM23 nucleoside diphosphate kinase 1	-0.0901854	0.677326
127281	3	FAM213B	family with sequence similarity 213 member B	-0.0901808	0.382921
55247	10	NEIL3	nei like DNA glycosylase 3	-0.0901801	0.472402
1153	12	CIRBP	cold inducible RNA binding protein	-0.0901006	0.185257
23370	30	ARHGEF18	Rho/Rac guanine nucleotide exchange factor 18	-0.0900619	0.650748
64210	22	MMS19	MMS19 homolog, cytosolic iron-sulfur assembly component	-0.090058	0.603483
5420	6	PODXL	podocalyxin like	-0.0900565	0.220031
3074	22	HEXB	hexosaminidase subunit beta	-0.0899896	0.357477
2869	6	GRK5	G protein-coupled receptor kinase 5	-0.0899835	0.242761
51696	5	HECA	hdc homolog, cell cycle regulator	-0.0899652	0.503875
22937	9	SCAP	SREBF chaperone	-0.089951	0.756875
81628	6	TSC22D4	TSC22 domain family member 4	-0.0899473	0.306896
79155	3	TNIP2	TNFAIP3 interacting protein 2	-0.0899313	0.532578
917	14	CD3G	CD3g molecule	-0.0899038	0.307903
4267	13	CD99	CD99 molecule	-0.0898914	0.18148
8407	16	TAGLN2	transgelin 2	-0.0898655	0.903357
9319	14	TRIP13	thyroid hormone receptor interactor 13	-0.089834	0.0898727
22876	10	INPP5F	inositol polyphosphate-5-phosphatase F	-0.0898012	0.2255
10528	49	NOP56	NOP56 ribonucleoprotein	-0.0897842	0.401972
9459	36	ARHGEF6	Rac/Cdc42 guanine nucleotide exchange factor 6	-0.0897735	0.246706
157697	8	ERICH1	glutamate rich 1	-0.0897649	0.152623
9653	9	HS2ST1	heparan sulfate 2-O-sulfotransferase 1	-0.08976	0.255868
9887	27	SMG7	SMG7, nonsense mediated mRNA decay factor	-0.0897555	0.55398
26354	37	GNL3	G protein nucleolar 3	-0.0897167	0.364764
3930	18	LBR	lamin B receptor	-0.0897005	0.183452
321	3	APBA2	amyloid beta precursor protein binding family A member 2	-0.0896975	0.931053
84955	26	NUDCD1	NudC domain containing 1	-0.0896878	0.635264
58155	9	PTBP2	polypyrimidine tract binding protein 2	-0.089667	0.555574
86	22	ACTL6A	actin like 6A	-0.0896371	0.0869772
522	12	ATP5J	ATP synthase, H+ transporting, mitochondrial Fo complex subunit F6	-0.0896265	0.186096
64794	28	DDX31	DEAD-box helicase 31	-0.089618	0.202056
5433	10	POLR2D	RNA polymerase II subunit D	-0.089603	0.336886
129831	12	RBM45	RNA binding motif protein 45	-0.0895965	0.331753
55667	32	DENND4C	DENN domain containing 4C	-0.0895875	0.0335851
9587	4	MAD2L1BP	MAD2L1 binding protein	-0.0895493	0.511806
[truncated: 5,151 more rows]
